# Supplementary material for: Plasmidome-Analysis of ESBL-Producing Escherichia coli Using Conventional Typing and High-Throughput Sequencing
Source: PLoS One. 2013 Jun 13;8(6):e65793. doi: 10.1371/journal.pone.0065793 (PMC3681856; doi:10.1371/journal.pone.0065793)
Supplement: Table S1 — Protein-coding sequences used to create profile Hidden Markov Models. GenBank accession numbers of sequences used to create profile Hidden Markov Models for scanning raw sequencing reads. (Sheet 1) Accession numbers for protein-coding sequences used in Figure 3. Summary of the 454sequencing data. Detailed analyses of the small cryptic plasmids. (XLSX) [file pone.0065793.s003.xlsx]

## Sheet: Resistance genes
Group	Accession number [GenBank]	Description
aac3-I	AAC77497.1	3-N-aminoglycoside acetyltransferase [Klebsiella oxytoca]
aac3-I	ZP_07226512.1	gentamicin 3'-N-acetyltransferase [Acinetobacter baumannii AB056]
aac3-I	AAK12088.1	AF318077_4 aminoglycoside 3-N-acetyltransferase [Pseudomonas aeruginosa]
aac3-I	ADC80826.1	AAC-(3)-Ia [Escherichia coli]
aac3-II-III	AES85952.1	aminoglycoside-3-acetyltransferase [Salmonella enterica subsp. enterica serovar Typhimurium]
aac3-II-III	P0A255.1	AAC32_SALSP RecName: Full=Aminoglycoside N(3')-acetyltransferase III; AltName: Full=ACC(3)-III; AltName: Full=Aminocyclitol 3-N-acetyltransferase type III; AltName: Full=Gentamicin-(3)-N-acetyl-transferase
aac6-1	NP_863005	Aac(6)-Ib [Escherichia coli]
aac6-1	AAC46343.1	aminoglycoside 6'-N-acetyltransferase [Pseudomonas aeruginosa]
aac6-1	BAL45797	aminoglycoside (6)'-N-acetyltransferase [Klebsiella pneumoniae]
aac6-1	YP_006501621	fluoroquinolone acetylating aminoglycoside-(6')-N-acetyltransferase [Klebsiella oxytoca E718]
aadA_1-3	ADH82152.1	AadA [Escherichia coli]
aadA_1-3	NP_608308	aminoglycoside resistance protein [Klebsiella pneumoniae]
aadA_1-3	NP_052897	aminoglycoside resistance protein [Plasmid R100]
aadA_1-3	ZP_03071899	streptomycin 3''-adenylyltransferase [Escherichia coli 101-1]
aadA_4-7	YP_190214.1	aminoglycoside resistance protein [Escherichia coli]
aadA_4-7	AF364344_2	aminoglycoside adenylyltransferase [Acinetobacter baumannii]
aadA_4-7	BAD77823	aminoglycoside-3'-adenylyltransferase [Escherichia coli].
aadA_4-7	ACS73644	AadA4 [uncultured bacterium].
aadB	CAA87463.1	aminoglycoside adenylyltransferase [Escherichia coli]
aadB	CAA52435.1	gentamicin 2''-nucleotidyltransferase [Salmonella enterica subsp. enterica serovar Oranienburg]
aadB	ACH68561.1	aminoglycoside 2'-O-adenylyltransferase [Pseudomonas aeruginosa]
aadB	ABN11922.1	aminoglycoside adenyltransferase [Klebsiella pneumoniae]
aadB	EJG12966.1	aminoglycoside-2''-adenylyltransferase [Acinetobacter baumannii OIFC137]
aadB	CAA45722.1	aadB [Klebsiella pneumoniae]
aph	ACA35067.1	aminoglycoside phosphotransferase [Proteus mirabilis]
aph	YP_002791441.1	Aph [Enterobacter cloacae]
aph	NP_640131.1	type I aminoglycoside-3'-phosphotransferase [Proteus vulgaris]
aph	YP_004508736.1	aminoglycoside 3'-phosphotransferase type I [Salmonella enterica subsp. enterica serovar Typhimurium]
aph	ZP_07105146.1	phosphotransferase enzyme family protein [Escherichia coli MS 119-7]
blaOXA	AAR25029.1|	OXA-1 [Escherichia coli]
blaOXA	ACX70184.1|	beta-lactamase OXA-30 [Salmonella enterica]
blaOXA	AAP69225.1|	OXA-47 [Klebsiella pneumoniae]
catA1	AF326777
catA1	V00622
catA1	NC_005211
catA2	X53797
catA2	X53796
catA2	AB082569
catA3	X07848
catA3	AJ249249
catA3	AJ319822
catA3	NC_004973
catB-3	AJ009818
catB-3	AJ310778_
catB-3	AY259086
catB-3	AF322577
catB-3	AF227506
catB-3	AF047479
catB-3	AY232670
catB	EGK60269.1	chloramphenicol O-acetyltransferase [Enterobacter hormaechei ATCC 49162]
catB	ZP_03086390.1	hexapaptide repeat-containing transferase [Escherichia coli O157:H7 str. EC4024]
catB	EHS99538.1	hypothetical protein HMPREF9686_01400 [Klebsiella oxytoca 10-5242]
catB	EHT12326.1	hypothetical protein HMPREF9690_01072 [Klebsiella oxytoca 10-5246]
cml	ADW79467.1	chloramphenicol efflux protein CmlA [Escherichia coli]
cml	ABE03748.1	chloramphenicol transporter [Pseudomonas aeruginosa]
cml	YP_001338812.1	chloramphenicol resistance protein [Klebsiella pneumoniae subsp. pneumoniae MGH 78578]
cml	AAF27726.1	AF156486_5 chloramphenicol transporter CMLA4 [Klebsiella pneumoniae]
CTX-M-1-group	AAL02127.1	beta-lactamase [Escherichia coli]
CTX-M-1-group	CAA63262.1	ES-beta-lactamase [Escherichia coli]
CTX-M-1-group	CAA71321.1	ES-beta-lactamase [Citrobacter freundii]
CTX-M-1-group	CAD70280.1	class A beta-lactamase CTX-M-28 [Escherichia coli]
CTX-M-1-group	AAL86924.1	beta-lactamase CTX-M-22 [Klebsiella pneumoniae]
CTX-M-1-group	AAL99990.1	AF488377_1 CTX-M type beta-lactamase [Escherichia coli]
CTX-M-1-group	AAF65843.1	cefotaxime-hydrolyzing beta-lactamase [Escherichia coli]
CTX-M-1-group	AAG34108.1	cefotaxime-hydrolyzing beta-lactamase [Klebsiella pneumoniae]
CTX-M-2-group	CAA63263.1	ES-beta-lactamase [Salmonella enterica subsp. enterica serovar Typhimurium]
CTX-M-2-group	AAC32890.1	beta-lactamase CTX-M-5 [Salmonella enterica subsp. enterica serovar Typhimurium]
CTX-M-2-group	CAA74573.1	beta lactamase [Salmonella enterica subsp. enterica serovar Typhimurium]
CTX-M-2-group	CAA06311.1	beta-lactamase [Salmonella typhimurium]
CTX-M-2-group	CAA06312.1	CTX-M-7 [Salmonella typhimurium]
CTX-M-2-group	CAC95175.1	CTX-M-20 beta-lactamase [Proteus mirabilis]
CTX-M-25-group	AAM70498.1	AF518567_4 beta-lactamase CTX-M-25 [Escherichia coli]
CTX-M-25-group	AAN75444.1	CTX-M-26 beta-lactamase [Klebsiella pneumoniae]
CTX-M-9-group	AAF05311.2	AF174129_1 betalactamase CTX-M-9 [Escherichia coli]
CTX-M-9-group	AAF72530.1	AF252622_1 beta-lactamase CTX-M-14 [Escherichia coli]
CTX-M-9-group	AAF72531.1	AF252623_1 beta-lactamase CTX-M-13 [Klebsiella pneumoniae]
CTX-M-9-group	AAK32961.1	beta-lactamase CTX-M-16 [Escherichia coli]
CTX-M-9-group	AAK71471.1	beta-lactamase CTX-M-17 [Klebsiella pneumoniae]
CTX-M-9-group	CAD08929.1	CTX-M-21 beta-lactamase [Escherichia coli]
CTX-M-9-group	AAN38836.1	beta-lactamase CTX-M-24 [Klebsiella pneumoniae]
CTX-M-9-group	AAO61597.1	beta-lactamase CTX-M-27 [Escherichia coli]
dfrA1,5,14	ADH82150.1	DfrA1 [Escherichia coli]
dfrA1,5,14	ACX70182.1	DfrA5 [Escherichia coli]
dfrA1,5,14	AEO37485.1	DfrA14, trimethoprim-insensitive class A dihydrofolate reductase [Escherichia coli]
dfrA7	ADW78910.1	DfrA7 [Escherichia coli]
dfrA7	YP_001816601.1	DfrA17 [Escherichia coli 1520]
macA	AAV85981.1	MacA [Neisseria gonorrhoeae]
macA	ZP_06136051.1	periplasmic protein [Neisseria gonorrhoeae PID18]
macA	YP_002002326.1	MacA protein [Neisseria gonorrhoeae NCCP11945]
macA	ZP_04721607.1	MacA [Neisseria gonorrhoeae DGI18]
macB	EFZ45484.1	macrolide export ATP-binding/permease protein macB [Escherichia coli E128010]
macB	EIH35834.1	efflux ABC transporter, permease protein [Escherichia coli 96.0497]
macB	YP_002292212.1	macrolide transporter ATP-binding /permease [Escherichia coli SE11]
mphA	AEV55236.1	MphA [Klebsiella pneumoniae]
mphA	YP_194909.1	macrolide 2'-phosphotransferase I [Salmonella enterica subsp. enterica serovar Typhimurium]
mphA	ACV32727.1	Mph(A) [Escherichia coli]
mphA	AAB03644.1	macrolide phosphotransferase K [Escherichia coli]
mphA	AAG14406.1	AF188331_5 macrolide 2'-phosphotransferase [Shigella flexneri]
oqxAB	ACR78463.1
qep	FJ744121.1
qep	ACF70723.1
qnr	AAL60061	QnrA1
qnr	BAD88776	QnrS1
qnr	ABC86904	QnrB1
qnr	ACK75961.1	qnrC
qnr	ACG70184.1	qnrD
SHV	AAD37412.1	AF148850_1 SHV-1 beta-lactamase [Escherichia coli HB101]
SHV	AAL40899.1	beta-lactamase [Klebsiella pneumoniae]
SHV	AAP41944.1	beta-lactamase SHV-51 [Klebsiella pneumoniae]
SHV	AAL82593.1	AF467948_1 beta-lactamase SHV-37 [Klebsiella pneumoniae]
SHV	AAN39364.1	SHV beta lactamase [Klebsiella pneumoniae]
SHV	AAL79576.1	SHV-38 beta-lactamase [Klebsiella pneumoniae]
SHV	AAY42633.1	beta-lactamase SHV-70 [Enterobacter cloacae]
SHV	ABY82053.1	beta-lactamase SHV-2 [Escherichia coli]
strA	YP_002894394.1	StrA [Escherichia coli]
strA	YP_001740010.1	aminoglycoside resistance protein A [Escherichia coli SMS-3-5]
strA	YP_001715376.1	streptomycin 3''-kinase [Acinetobacter baumannii AYE]
strB	YP_002894393.1	StrB [Escherichia coli]
strB	YP_003517601.1	aminoglycoside/hydroxyurea antibiotic resistance kinase [Klebsiella pneumoniae]
strB	YP_001715375.1	streptomycin 3''-kinase [Acinetobacter baumannii AYE]
strB	YP_003813053.1	streptomycin phosphotransferase [Klebsiella pneumoniae]
sul1	ABF67777.1	SulI [Escherichia coli APEC O1]
sul1	YP_002791403.1	Sul1 [Enterobacter cloacae]
sul1	CAJ77053.1	sul1delta fusion protein [Acinetobacter baumannii]
sul1	AFB76381.1	Dihydropteroate synthase [Acinetobacter baumannii A424]
sul2	EKF76279.1	SulII [Klebsiella pneumoniae subsp. pneumoniae KpQ3]
sul2	CAJ57805.1	dihydropteroate synthase [Stenotrophomonas maltophilia]
sul2	AAS18380.1	dihydropteroate synthase type II [Salmonella enterica subsp. enterica serovar Typhimurium]
TEM	AAB59737.1|	beta-lactamase [Cloning vector pBR322]
TEM	CAA76795.1	beta-lactamase class A [Klebsiella pneumoniae]
TEM	CAA46345.1	extended spectrum beta-lactamase CAZ-6 [Klebsiella pneumoniae]
TEM	AAC32889.2	beta-lactamase TEM-43 [Klebsiella pneumoniae]
TEM	CAA73933.1	extended-spectrum TEM-type beta-lactamase variant, TEM-52 [Klebsiella pneumoniae]
TEM	AAK17194.1	AF332513_1 extended spectrum beta-lactamase TEM-63 [Escherichia coli]
TEM	ABO64442.1	TEM beta-lactamase [Acinetobacter haemolyticus]
TEM	CAA65888.1	beta-lactamase [Serratia marcescens]
TEM	AFC75523.1	beta-lactamase TEM 193 [Acinetobacter baumannii]
TEM	AFC75524.1	beta-lactamase TEM 194 [Acinetobacter baumannii]
TEM	AFC75525.1	beta-lactamase TEM 195 [Acinetobacter baumannii]
tetA_A	CAD11599.1	TetA [Escherichia coli]
tetA_A	CAA53389.1	tetA [Pseudomonas aeruginosa]
tetA_A	AAN41000.1	tetracycline resistance protein A [Salmonella enterica subsp. enterica serovar Enteritidis]
tetA_A	CAD57192.1	tetA [Aeromonas salmonicida]
tetA_A	AAO38186.1	tetA [Acinetobacter baumannii]
tetA_B	EKJ17818.1	tetB [Escherichia coli EC1865]
tetA_B	AAL08445.1	tetA(B) similar to TetA from plasmid R100 [Shigella flexneri]
tetA_B	ABW39616.1	TetB [Escherichia coli]
tetA_C_	AAC12938.1	tetracycline-resistance protein [Francisella tularensis]
tetA_C_	NP_444549.1	tetA(C)
tetA_C_	NP_052244.1	tetC [Francisella tularensis]
