# Supplementary material for: Plasmidome-Analysis of ESBL-Producing Escherichia coli Using Conventional Typing and High-Throughput Sequencing
Source: PLoS One. 2013 Jun 13;8(6):e65793. doi: 10.1371/journal.pone.0065793 (PMC3681856; doi:10.1371/journal.pone.0065793)
Supplement: Table S4 — Hits from pfam searches. Table of sequencing reads and their corresponding pfam hit, E-value, and pfam clan. Description of pfam domains found in all isolates. (XLSX) [file pone.0065793.s006.xlsx]

## Sheet: Pfam hits
Isolate (ECO-)	Sequencing read	Pfam domain	E-value	Pfam clan
005	FHJ8NZM02F0EHY	Phage_integrase	0.0014	CL0382
005	FHJ8NZM01DAB9Q	TraD_N	4.5e-26	\N
005	FHJ8NZM01D38G2	PsiA	1.1e-25	\N
005	FHJ8NZM02HDZS5	Beta-lactamase2	3.2e-16	CL0013
005	FHJ8NZM01DXS1M	APH_6_hur	6e-19	CL0016
005	FHJ8NZM02H17RJ	TraK	0.0067	\N
005	FHJ8NZM01DB23P	DUF399	1.5e-12	\N
005	FHJ8NZM01B2H7H	DDE_Tnp_1_5	2.6e-25	CL0219
005	FHJ8NZM01AENGD	TraC_F_IV	3e-20	\N
005	FHJ8NZM01B7LRA	Chromate_transp	0.0022	\N
005	FHJ8NZM02G319L	TraF	3.7e-26	CL0172
005	FHJ8NZM02IBE8T	Abhydrolase_5	6.3e-05	CL0028
005	FHJ8NZM01EPBXO	RepA1_leader	8.4e-14	\N
005	FHJ8NZM02GT402	TraE	7.8e-27	\N
005	FHJ8NZM01CR9C3	DDE_Tnp_ISL3	6.9e-16	CL0219
005	FHJ8NZM02GMXW8	TraC_F_IV	2.9e-09	\N
005	FHJ8NZM01ERREH	TraG_N	9.9e-16	\N
005	FHJ8NZM01DDXWJ	TraT	2e-23	\N
005	FHJ8NZM02HW5ZB	Iron_transport	4.3e-18	\N
005	FHJ8NZM01D3KWH	RepB-RCR_reg	1.2e-15	CL0057
005	FHJ8NZM01A6WC9	MacB_PCD	0.002	\N
005	FHJ8NZM01BRMCA	NTP_transf_2	4.7e-07	CL0260
005	FHJ8NZM01B9QGD	DDE_Tnp_IS66	7.3e-07	CL0219
005	FHJ8NZM02G9Q7V	MFS_1	0.0014	CL0015
005	FHJ8NZM01EPVJA	TraQ	2.1e-19	\N
005	FHJ8NZM01ETR8B	TrbC_Ftype	1.1e-10	\N
005	FHJ8NZM01DYP74	MFS_1	3.2e-09	CL0015
005	FHJ8NZM01EAJU5	DDE_Tnp_1	1.8e-07	CL0219
005	FHJ8NZM01DFFGP	TraX	1.7e-13	CL0316
005	FHJ8NZM02GDJAV	TraE	2.7e-27	\N
005	FHJ8NZM02GETY3	DUF3560	0.0002	\N
005	FHJ8NZM01EWMNX	DUF2689	2.5e-11	\N
005	FHJ8NZM02J0DBL	Multi_Drug_Res	5.3e-11	CL0184
005	FHJ8NZM02HVA16	DDE_Tnp_1_5	1.7e-06	CL0219
005	FHJ8NZM01C7EMP	DinI	1.4e-05	\N
005	FHJ8NZM01CZ5IP	TetR_N	8.4e-06	CL0123
005	FHJ8NZM02FXK3H	TraF	4.8e-09	CL0172
005	FHJ8NZM02HXS3F	zf-dskA_traR	2.5e-13	CL0167
005	FHJ8NZM02GW6BI	LZ_Tnp_IS66	0.0073	\N
005	FHJ8NZM01BSGUP	AAA_18	4.3e-05	CL0023
005	FHJ8NZM02FQC7F	DDE_Tnp_IS240	0.0016	CL0219
005	FHJ8NZM01DM5G1	TraH	1.8e-35	\N
005	FHJ8NZM01B6Z9A	MFS_1	0.00027	CL0015
005	FHJ8NZM01B6S2U	TraC_F_IV	2.1e-14	\N
005	FHJ8NZM01C451F	TrwB_AAD_bind	1.6e-25	CL0023
005	FHJ8NZM01BURML	HTH_Tnp_ISL3	0.0067	CL0123
005	FHJ8NZM02HMAR9	TraD_N	6.2e-20	\N
005	FHJ8NZM02I9Q7V	AAA_10	0.0013	CL0023
005	FHJ8NZM02JMMY3	TraU	1.2e-18	\N
005	FHJ8NZM02HB79O	StbA	2e-20	CL0108
005	FHJ8NZM02F79SI	Abhydrolase_1	1.8e-05	CL0028
005	FHJ8NZM01ALKDV	Replicase	1.2e-18	CL0243
005	FHJ8NZM02F9BY5	DUF1380	0.00045	\N
005	FHJ8NZM02F1179	DUF1706	4.7e-05	CL0310
005	FHJ8NZM01CNU21	SSB	3e-32	CL0021
005	FHJ8NZM02GOI26	AAA_10	0.00047	CL0023
005	FHJ8NZM02IUPEM	TraK	5.8e-17	\N
005	FHJ8NZM01DJ78C	Tir_receptor_M	0.009	\N
005	FHJ8NZM01BJ4TL	TraT	1e-10	\N
005	FHJ8NZM01EAOZB	TraG_N	2e-15	\N
005	FHJ8NZM01DBJ5V	DUF2632	0.0091	\N
005	FHJ8NZM02GJVM3	Peripla_BP_2	0.00034	\N
005	FHJ8NZM02FXUA9	TraK	8.6e-24	\N
005	FHJ8NZM02F8UC0	DUF399	4.7e-17	\N
005	FHJ8NZM01ERDPR	DUF3485	0.0016	\N
005	FHJ8NZM01BD0QB	TraT	9.7e-07	\N
005	FHJ8NZM02HOK2K	Plasmid_stabil	5.9e-08	CL0136
005	FHJ8NZM01AI1RQ	FinO_N	1.6e-24	\N
005	FHJ8NZM02JJOZ5	SSB	7.1e-13	CL0021
005	FHJ8NZM02F9ZSF	TraN	2e-19	\N
005	FHJ8NZM01C211Q	TraH	1.4e-13	\N
005	FHJ8NZM02F471D	BCA_ABC_TP_C	0.0073	\N
005	FHJ8NZM01BFYX6	HHA	3e-28	\N
005	FHJ8NZM01B8CGS	HTH_32	4.6e-05	CL0123
005	FHJ8NZM02F4R6J	RepB-RCR_reg	3.3e-06	CL0057
005	FHJ8NZM02G06VR	ParBc	2.1e-15	CL0248
005	FHJ8NZM02GURYS	TrwC	7.8e-24	\N
005	FHJ8NZM01BUHSV	DUF3560	2.1e-13	\N
005	FHJ8NZM01EF7UQ	zf-dskA_traR	3.5e-07	CL0167
005	FHJ8NZM01C1EUP	N6_N4_Mtase	2.5e-20	CL0063
005	FHJ8NZM01E23AF	N6_N4_Mtase	0.0037	CL0063
005	FHJ8NZM02H8RNE	TrbI	2.4e-12	\N
005	FHJ8NZM02HG52C	N6_N4_Mtase	5.3e-12	CL0063
005	FHJ8NZM01CSGSJ	SLT	4.6e-24	CL0037
005	FHJ8NZM01BL4US	TraC_F_IV	5.2e-13	\N
005	FHJ8NZM02IBEUS	Tra_M	7.6e-20	\N
005	FHJ8NZM01C11NV	TraQ	6e-29	\N
005	FHJ8NZM01C62SM	HHA	2.1e-16	\N
005	FHJ8NZM02HXYFC	TrwB_AAD_bind	1.4e-13	CL0023
005	FHJ8NZM01EQS3I	IncFII_repA	1.8e-27	\N
005	FHJ8NZM02HMX3H	DDE_Tnp_1	5e-08	CL0219
005	FHJ8NZM02G8IIR	TraT	0.0053	\N
005	FHJ8NZM02HSSK6	CHGN	0.0076	CL0110
005	FHJ8NZM01DPI6X	zf-dskA_traR	2.1e-13	CL0167
005	FHJ8NZM01CVMTF	PsiB	0.00011	\N
005	FHJ8NZM01BTHZR	DDE_Tnp_1	5.8e-06	CL0219
005	FHJ8NZM02GQJKI	SNase	1e-19	\N
005	FHJ8NZM01DMS8S	TraP	8.1e-29	\N
005	FHJ8NZM02HGGD6	TraC_F_IV	2.7e-05	\N
005	FHJ8NZM01BM7ZV	PAS	5.1e-14	CL0183
005	FHJ8NZM02GU4Z6	HTH_32	2.5e-05	CL0123
005	FHJ8NZM01DOCNW	RepB-RCR_reg	6.8e-09	CL0057
005	FHJ8NZM01CP93N	TrwB_AAD_bind	5.8e-31	CL0023
005	FHJ8NZM01BTNAR	RepA1_leader	2.1e-13	\N
005	FHJ8NZM02GOV1L	TrbC_Ftype	1.3e-13	\N
005	FHJ8NZM02G38Q3	FecCD	3.3e-13	CL0142
005	FHJ8NZM02JULE1	TraG_N	1.3e-10	\N
005	FHJ8NZM01ETMQP	TraK	1.4e-11	\N
005	FHJ8NZM02FTP8A	Antibiotic_NAT	1.1e-13	\N
005	FHJ8NZM01CZ9AZ	DUF399	2.4e-10	\N
005	FHJ8NZM02IT1R3	rve_3	1.9e-06	CL0219
005	FHJ8NZM01BK33F	TrbC_Ftype	0.0095	\N
005	FHJ8NZM01AGUAW	SLT	0.00036	CL0037
005	FHJ8NZM01EHVUO	DDE_Tnp_IS66	7.3e-07	CL0219
005	FHJ8NZM02IZ0YV	DDE_Tnp_IS66	7e-20	CL0219
005	FHJ8NZM02FGVOE	TrbI	0.00018	\N
005	FHJ8NZM02FNG37	Beta-lactamase2	0.00025	CL0013
005	FHJ8NZM01BEWRX	TraH	3.9e-13	\N
005	FHJ8NZM01BJ6QI	DDE_Tnp_ISL3	2.6e-13	CL0219
005	FHJ8NZM01AT3UZ	DUF262	2.1e-10	CL0248
005	FHJ8NZM02GFLAT	TraP	2.4e-41	\N
005	FHJ8NZM02HM3CR	TraP	9.9e-42	\N
005	FHJ8NZM01EARAJ	MFS_1	4.3e-06	CL0015
005	FHJ8NZM01DYJN0	Phage-MuB_C	0.003	\N
005	FHJ8NZM02HESQV	TonB_2	3.4e-09	CL0428
005	FHJ8NZM01CQIEZ	TraC_F_IV	8.3e-13	\N
005	FHJ8NZM01DEKE1	AAA_21	1.9e-05	CL0023
005	FHJ8NZM01BNEUH	TraE	5.2e-23	\N
005	FHJ8NZM01D30H9	ParBc	1.5e-12	CL0248
005	FHJ8NZM01CMLSI	Multi_Drug_Res	1.1e-23	CL0184
005	FHJ8NZM02GGDD9	DinI	8.6e-10	\N
005	FHJ8NZM02IAYGV	ProQ	7.5e-17	\N
005	FHJ8NZM02GERMB	DUF4111	1.9e-29	\N
005	FHJ8NZM01EL2J5	TraC_F_IV	2e-16	\N
005	FHJ8NZM01ALOFQ	ABC_tran	2.7e-05	CL0023
005	FHJ8NZM02G7G0P	DUF3742	0.0011	\N
005	FHJ8NZM01EITYL	TraD_N	1.5e-09	\N
005	FHJ8NZM01CAE29	ABC_tran	1.3e-16	CL0023
005	FHJ8NZM02FOB16	TraC_F_IV	2.4e-06	\N
005	FHJ8NZM01CS8G7	TrwB_AAD_bind	0.00022	CL0023
005	FHJ8NZM01CIMOT	StbA	1.5e-36	CL0108
005	FHJ8NZM02GUQUC	EIID-AGA	0.005	\N
005	FHJ8NZM01BOBA3	DDE_Tnp_IS66	7.1e-07	CL0219
005	FHJ8NZM01CUGZP	TrbI_Ftype	2.4e-20	\N
005	FHJ8NZM01BRZVJ	PsiA	8.4e-29	\N
005	FHJ8NZM01D13CH	AAA_30	4.2e-10	CL0023
005	FHJ8NZM01DJTL8	TrbI_Ftype	4.6e-23	\N
005	FHJ8NZM01A4JY9	StbA	1.7e-36	CL0108
005	FHJ8NZM01D8Q3A	TraH	1.5e-11	\N
005	FHJ8NZM01D60OI	DDE_Tnp_IS240	1.2e-22	CL0219
005	FHJ8NZM02ID1UH	Plasmid_stabil	7e-06	CL0136
005	FHJ8NZM01B6O1B	SLT	3.3e-07	CL0037
005	FHJ8NZM01E0W86	TraI	4.5e-19	\N
005	FHJ8NZM01DI4CZ	PsiA	2.7e-30	\N
005	FHJ8NZM01AU1UU	Antirestrict	1.3e-19	\N
005	FHJ8NZM01AXHKS	StbA	8e-23	CL0108
005	FHJ8NZM02HULR3	ProQ	3.6e-20	\N
005	FHJ8NZM01B4VIE	TraY	9.6e-12	CL0057
005	FHJ8NZM02G5B54	TraU	3.9e-16	\N
005	FHJ8NZM02HZBJO	DUF932	2e-12	\N
005	FHJ8NZM01EXLXM	Abi	5.9e-05	CL0472
005	FHJ8NZM02FSZVN	N6_N4_Mtase	0.0034	CL0063
005	FHJ8NZM02J4MG5	TraH	6.2e-06	\N
005	FHJ8NZM01DQ8L2	PsiA	9.1e-27	\N
005	FHJ8NZM02GDF3J	VacA2	0.0052	\N
005	FHJ8NZM01CLMJ5	MFS_1	5.2e-13	CL0015
005	FHJ8NZM01BMSXQ	HOK_GEF	2.5e-12	\N
005	FHJ8NZM01C55VW	TraK	1.1e-14	\N
005	FHJ8NZM02F61OU	Hydrolase_4	1.5e-08	CL0028
005	FHJ8NZM02JQGJK	TetR_C_6	0.0046	CL0174
005	FHJ8NZM02I23OP	DUF905	3.8e-38	CL0444
005	FHJ8NZM02ILKBK	TraG_N	9.2e-15	\N
005	FHJ8NZM02JG8IT	FinO_N	0.00021	\N
005	FHJ8NZM01DZZ7R	DDE_Tnp_1	2.5e-07	CL0219
005	FHJ8NZM01DCWEQ	ProQ	4e-22	\N
005	FHJ8NZM02J2A6S	TraH	2.5e-36	\N
005	FHJ8NZM02G93JU	DDE_Tnp_1	8.8e-10	CL0219
005	FHJ8NZM02GRUOT	APH	0.0028	CL0016
005	FHJ8NZM02GZ95I	TonB_dep_Rec	0.0014	CL0193
005	FHJ8NZM01C5N5W	IstB_IS21	1.8e-06	CL0023
005	FHJ8NZM02JJ07X	AAA_21	5.9e-06	CL0023
005	FHJ8NZM02IUWTP	StbA	5.9e-18	CL0108
005	FHJ8NZM01AYM5W	TraP	1.4e-31	\N
005	FHJ8NZM02HAKQX	TraD_N	8.3e-18	\N
005	FHJ8NZM02G95GR	PsiB	0.00011	\N
005	FHJ8NZM02JNBK1	RNase_T	6.8e-05	CL0219
005	FHJ8NZM02FX3LV	Abhydrolase_1	3.1e-05	CL0028
005	FHJ8NZM02GEOGY	TraE	1.6e-08	\N
005	FHJ8NZM01ERAG3	TraU	8.9e-15	\N
005	FHJ8NZM01C58CN	SLT	0.00014	CL0037
005	FHJ8NZM02IEX3S	PsiA	4.2e-09	\N
005	FHJ8NZM01BYKIU	DDE_Tnp_1_5	1.7e-06	CL0219
005	FHJ8NZM02HINJP	TrwB_AAD_bind	1.2e-07	CL0023
005	FHJ8NZM02G75TI	TraY	4.1e-22	CL0057
005	FHJ8NZM01AV3FJ	HHA	3.6e-15	\N
005	FHJ8NZM01BMV82	StbA	3e-37	CL0108
005	FHJ8NZM01BSHYL	HOK_GEF	1.7e-23	\N
005	FHJ8NZM01C05A2	TraX	3e-16	CL0316
005	FHJ8NZM02ILFFI	N6_N4_Mtase	6.4e-22	CL0063
005	FHJ8NZM01CHMR6	DUF905	1.4e-15	CL0444
005	FHJ8NZM01D9JL3	MFS_1	0.00034	CL0015
005	FHJ8NZM01B8BPD	DDE_Tnp_1	0.0017	CL0219
005	FHJ8NZM01A0XEQ	Redoxin	1.6e-07	CL0172
005	FHJ8NZM01BLTYW	StbA	4.7e-16	CL0108
005	FHJ8NZM01B7R8O	HalX	0.009	\N
005	FHJ8NZM02GYFS1	ParBc	1.1e-08	CL0248
005	FHJ8NZM01EKBI2	ProQ	1.8e-22	\N
005	FHJ8NZM01DF4ZE	DDE_Tnp_IS240	7.2e-05	CL0219
005	FHJ8NZM01B3ENA	Beta-lactamase2	2.2e-16	CL0013
005	FHJ8NZM01AXWBZ	TraQ	1e-15	\N
005	FHJ8NZM02IQOD9	Pterin_bind	1.7e-17	CL0036
005	FHJ8NZM01AP4G0	DDE_Tnp_IS240	1.8e-08	CL0219
005	FHJ8NZM02JXZVR	TrbE	3e-34	\N
005	FHJ8NZM01CIXS4	TraF	1.9e-25	CL0172
005	FHJ8NZM02JCOAH	SNase	1.2e-13	\N
005	FHJ8NZM02IBZY2	LZ_Tnp_IS66	4.6e-05	\N
005	FHJ8NZM02ISWGT	DDE_Tnp_IS240	3.2e-30	CL0219
005	FHJ8NZM01DIKVN	FtsX	2.4e-12	CL0404
005	FHJ8NZM02IJCC9	AAA_10	0.00025	CL0023
005	FHJ8NZM01CBOKV	TraY	6.6e-23	CL0057
005	FHJ8NZM01AJSI7	DUF932	1.3e-13	\N
005	FHJ8NZM02I9FC7	Pili_assembly_N	2.3e-08	CL0159
005	FHJ8NZM01BU4YS	TraQ	0.00034	\N
005	FHJ8NZM01DXFHU	N6_N4_Mtase	9.8e-05	CL0063
005	FHJ8NZM02GXH8Y	HHA	2.3e-06	\N
005	FHJ8NZM01CJHTC	MacB_PCD	9.2e-08	\N
005	FHJ8NZM01BH75B	Antibiotic_NAT	1.5e-16	\N
005	FHJ8NZM01DQBOG	CbiA	7.9e-11	CL0023
005	FHJ8NZM02IU4BS	StbA	4.7e-17	CL0108
005	FHJ8NZM02FTZCL	TraL	6.9e-12	\N
005	FHJ8NZM02FZKBE	TrwB_AAD_bind	6.9e-15	CL0023
005	FHJ8NZM02FGOX5	RepA1_leader	2e-13	\N
005	FHJ8NZM02JPWVT	TraT	2.9e-26	\N
005	FHJ8NZM02I4H9A	FtsX	4.5e-10	CL0404
005	FHJ8NZM01A5EM9	TraI	2.1e-26	\N
005	FHJ8NZM01DHZOO	Antitoxin-MazE	3.5e-05	CL0132
005	FHJ8NZM02GFDXR	zf-dskA_traR	2.1e-07	CL0167
005	FHJ8NZM01A4D41	DUF1380	4.3e-14	\N
005	FHJ8NZM01AT9TR	TraT	2.2e-08	\N
005	FHJ8NZM02ILALD	FecCD	3.6e-17	CL0142
005	FHJ8NZM01BGMNQ	TraE	1.8e-27	\N
005	FHJ8NZM01D7R23	MacB_PCD	5.2e-05	\N
005	FHJ8NZM01AJWJ5	Antirestrict	6.5e-09	\N
005	FHJ8NZM01A7U9U	TrwB_AAD_bind	5.6e-07	CL0023
005	FHJ8NZM02GZ3R6	HTH_23	0.00065	CL0123
005	FHJ8NZM01A6C6L	TraN	4e-19	\N
005	FHJ8NZM01B0UWA	MFS_1	0.00015	CL0015
005	FHJ8NZM01BV5R9	TraI	7.3e-19	\N
005	FHJ8NZM01BX0JW	TraL	2e-22	\N
005	FHJ8NZM01E1GSR	DUF2689	2.8e-29	\N
005	FHJ8NZM01CDHOY	DDE_Tnp_IS66	4e-06	CL0219
005	FHJ8NZM01EF4FE	TrbE	1e-10	\N
005	FHJ8NZM01D760E	TraA	3.1e-32	\N
005	FHJ8NZM01EFQXE	DDE_Tnp_IS240	5.2e-05	CL0219
005	FHJ8NZM01CN3VZ	TraF	0.0034	CL0172
005	FHJ8NZM01BX8GS	IncFII_repA	7.3e-15	\N
005	FHJ8NZM01EULVI	SLT	0.0023	CL0037
005	FHJ8NZM01BTIPJ	TraF	1.8e-18	CL0172
005	FHJ8NZM02IDK69	TraN	2.8e-19	\N
005	FHJ8NZM02F9PBW	TrwC	6.1e-26	\N
005	FHJ8NZM01BM3W4	Beta-lactamase	0.0017	CL0013
005	FHJ8NZM01C859R	PsiB	2.1e-18	\N
005	FHJ8NZM01CA7SG	RepA1_leader	6.8e-06	\N
005	FHJ8NZM01EJ502	TraT	0.0035	\N
005	FHJ8NZM01EM31G	DUF2726	1.1e-19	CL0236
005	FHJ8NZM01ETVAE	DUF905	1e-37	CL0444
005	FHJ8NZM02GBS3G	HTH_23	0.00059	CL0123
005	FHJ8NZM02I6EUC	Abhydrolase_1	0.00011	CL0028
005	FHJ8NZM02IO8KP	DDE_Tnp_IS240	7e-16	CL0219
005	FHJ8NZM02JL2PS	TrbI_Ftype	7e-39	\N
005	FHJ8NZM02GHM81	FecCD	1.6e-23	CL0142
005	FHJ8NZM02GXUQD	TraT	1e-23	\N
005	FHJ8NZM02HWH94	TraQ	2.9e-44	\N
005	FHJ8NZM02I4XH2	PriCT_1	2.7e-19	\N
005	FHJ8NZM01EY0A0	TraH	1.1e-22	\N
005	FHJ8NZM01BI080	TraL	1.9e-17	\N
005	FHJ8NZM01CTAMX	StbA	6.5e-32	CL0108
005	FHJ8NZM01B1967	IncFII_repA	5.2e-19	\N
005	FHJ8NZM02GU4CU	TraH	2e-21	\N
005	FHJ8NZM01B2VQB	DUF1281	2.4e-31	\N
005	FHJ8NZM01DEACT	TraF	1.1e-26	CL0172
005	FHJ8NZM01DX7HL	Antirestrict	2.1e-09	\N
005	FHJ8NZM02II85R	StbA	9.2e-24	CL0108
005	FHJ8NZM01BJ53M	TraF	3.2e-09	CL0172
005	FHJ8NZM02IUEAK	TrbI_Ftype	1.7e-26	\N
005	FHJ8NZM02I327Z	DUF932	6.1e-17	\N
005	FHJ8NZM01D3ZJE	TraT	6.8e-27	\N
005	FHJ8NZM01CWXU1	Pterin_bind	5.8e-12	CL0036
005	FHJ8NZM02GCE4Q	SNase	3.9e-13	\N
005	FHJ8NZM02I6VHD	Methyltransf_26	7.4e-05	CL0063
005	FHJ8NZM02GXSTU	DDE_Tnp_1	7.8e-05	CL0219
005	FHJ8NZM01BP4QD	TraF	8.4e-19	CL0172
005	FHJ8NZM01A3LAH	TonB_dep_Rec	1e-08	CL0193
005	FHJ8NZM01C9SR4	MFS_1	0.00074	CL0015
005	FHJ8NZM01B1WGS	TraG_N	6.9e-14	\N
005	FHJ8NZM01C5XHV	DDE_Tnp_1_6	4.7e-19	CL0219
005	FHJ8NZM02IKKNQ	FecCD	9.8e-17	CL0142
005	FHJ8NZM02JC0PA	StbA	9.6e-05	CL0108
005	FHJ8NZM02F89KI	IstB_IS21	1e-13	CL0023
005	FHJ8NZM02IJONS	TraK	1.1e-21	\N
005	FHJ8NZM01EQ96X	SSB	3.3e-25	CL0021
005	FHJ8NZM01DZU2J	N6_N4_Mtase	5.5e-19	CL0063
005	FHJ8NZM02IM3RD	IstB_IS21	1.1e-31	CL0023
005	FHJ8NZM01DNK50	DUF905	7.2e-24	CL0444
005	FHJ8NZM01EQAYH	HHA	1.9e-22	\N
005	FHJ8NZM01BU53M	PAS	1.6e-09	CL0183
005	FHJ8NZM01B8AO2	N6_N4_Mtase	4.8e-06	CL0063
005	FHJ8NZM02G0XUC	DUF932	1.3e-26	\N
005	FHJ8NZM01CEGAZ	DHFR_1	5e-13	CL0387
005	FHJ8NZM01A3TVQ	TrbE	6e-19	\N
005	FHJ8NZM02F6VVJ	CcdA	1.1e-17	CL0057
005	FHJ8NZM01D0IJA	SNase	8.7e-23	\N
005	FHJ8NZM02JC073	StbA	4.7e-23	CL0108
005	FHJ8NZM02HD0P6	Multi_Drug_Res	6.8e-27	CL0184
005	FHJ8NZM02H04DD	PsiA	6.5e-31	\N
005	FHJ8NZM01DU44D	TraU	0.0012	\N
005	FHJ8NZM02GBSLN	Replicase	6.6e-18	CL0243
005	FHJ8NZM02F10IR	TraX	8.4e-13	CL0316
005	FHJ8NZM01ASFET	DUF2318	3.8e-30	\N
005	FHJ8NZM02IW17I	TnpB_IS66	2.8e-27	\N
005	FHJ8NZM01DRM0B	StbA	2e-38	CL0108
005	FHJ8NZM02F0Z3Q	Phage-MuB_C	0.0032	\N
005	FHJ8NZM02IV9B2	DUF2689	3.3e-11	\N
005	FHJ8NZM02J4Z85	FecCD	1.6e-14	CL0142
005	FHJ8NZM01DGM0V	Plasmid_stab_B	1.5e-26	\N
005	FHJ8NZM02JA829	DUF2689	1e-17	\N
005	FHJ8NZM01EOY5W	TrwC	4.2e-22	\N
005	FHJ8NZM02IBZHD	TraK	4.8e-14	\N
005	FHJ8NZM01A9DEW	TraG_N	7.8e-14	\N
005	FHJ8NZM01BL0PX	DUF1380	1.6e-15	\N
005	FHJ8NZM02JX6NS	DUF772	7.2e-15	\N
005	FHJ8NZM01A69ZE	TraY	3.5e-21	CL0057
005	FHJ8NZM02JOIJL	StbA	7.2e-27	CL0108
005	FHJ8NZM02FHM6J	TraN	8.4e-07	\N
005	FHJ8NZM01EGZ1C	APH	2.5e-07	CL0016
005	FHJ8NZM02IIADO	N6_N4_Mtase	4.8e-06	CL0063
005	FHJ8NZM02FZ8DE	TrbC_Ftype	8e-27	\N
005	FHJ8NZM02JR0MS	zf-dskA_traR	0.00015	CL0167
005	FHJ8NZM02HNFHR	HOK_GEF	9.7e-18	\N
005	FHJ8NZM02F2GAG	AAA_10	0.00068	CL0023
005	FHJ8NZM01AC35F	TraK	5.2e-12	\N
005	FHJ8NZM01BZFJO	Iron_transport	2.2e-37	\N
005	FHJ8NZM01A92GI	AAA_30	1.9e-14	CL0023
005	FHJ8NZM02GTJYS	ParBc	5.1e-11	CL0248
005	FHJ8NZM01AYBJA	TetR_C_6	0.00084	CL0174
005	FHJ8NZM01ET5ZJ	DDE_Tnp_IS66	7.6e-07	CL0219
005	FHJ8NZM01D5CBG	Tra_M	1.7e-26	\N
005	FHJ8NZM01CUI3P	CALCOCO1	4.6e-06	\N
005	FHJ8NZM01DN8XE	Plasmid_stabil	8.4e-08	CL0136
005	FHJ8NZM02GSGME	TraP	4e-35	\N
005	FHJ8NZM01CWB6K	TraV	9.9e-11	\N
005	FHJ8NZM01BE2PM	DDE_Tnp_IS240	1.9e-21	CL0219
005	FHJ8NZM02HL8TK	TraH	3.2e-38	\N
005	FHJ8NZM01AFPPZ	ParBc	7.6e-15	CL0248
005	FHJ8NZM01B1D9M	Plug	1.1e-06	CL0072
005	FHJ8NZM02HMTHR	TraH	1.9e-16	\N
005	FHJ8NZM02ICNXR	TraP	1.6e-28	\N
005	FHJ8NZM01B6PQK	DUF2726	1.5e-15	CL0236
005	FHJ8NZM02IWBFS	DUF399	1.1e-09	\N
005	FHJ8NZM02F7REG	DUF932	1.1e-22	\N
005	FHJ8NZM02GRRZI	Methyltransf_26	0.0025	CL0063
005	FHJ8NZM01DD8IP	HHA	4.2e-20	\N
005	FHJ8NZM01A8ROI	SLT	9e-06	CL0037
005	FHJ8NZM01DM9M2	PsiA	1.1e-30	\N
005	FHJ8NZM02ITVQW	OST3_OST6	0.0097	CL0172
005	FHJ8NZM02GH5QY	TraI	1.5e-22	\N
005	FHJ8NZM01E3JTA	DDE_Tnp_1_6	0.0074	CL0219
005	FHJ8NZM01C1J3Q	TraU	5.9e-10	\N
005	FHJ8NZM02FHNCF	TraC_F_IV	4.9e-08	\N
005	FHJ8NZM02JOSFQ	TraC_F_IV	4e-07	\N
005	FHJ8NZM01EAC0T	TrwC	1.6e-12	\N
005	FHJ8NZM01C0EV2	DUF932	7.2e-27	\N
005	FHJ8NZM02HLN9T	DDE_Tnp_1	0.00045	CL0219
005	FHJ8NZM01BMJ6A	FecCD	1.1e-15	CL0142
005	FHJ8NZM02HOMWO	OST3_OST6	0.0043	CL0172
005	FHJ8NZM01CDUAI	APH	2.3e-05	CL0016
005	FHJ8NZM01DG8QU	TraI	7.9e-29	\N
005	FHJ8NZM02ISWI8	DUF2689	2.4e-29	\N
005	FHJ8NZM01BVGYD	TraU	4.4e-13	\N
005	FHJ8NZM02GA5JI	MFS_1	6.9e-05	CL0015
005	FHJ8NZM01CSTF3	TraQ	6.1e-27	\N
005	FHJ8NZM01BXNJ5	RNase_T	4.6e-08	CL0219
005	FHJ8NZM01C0K74	TrbI_Ftype	8.2e-15	\N
005	FHJ8NZM02HFR5T	DDE_Tnp_Tn3	0.0086	\N
005	FHJ8NZM02I9CL9	Chromate_transp	7e-14	\N
005	FHJ8NZM02HPFG8	SNase	6e-08	\N
005	FHJ8NZM01CHR0A	DUF262	0.00022	CL0248
005	FHJ8NZM01DEDOQ	RNase_T	5e-10	CL0219
005	FHJ8NZM01C93IG	Replicase	3.1e-23	CL0243
005	FHJ8NZM01D31V1	TraH	1.3e-08	\N
005	FHJ8NZM01DY6CN	Phage_integrase	1.5e-10	CL0382
005	FHJ8NZM02IS5JG	DUF932	5e-14	\N
005	FHJ8NZM01B97CI	HTH_Tnp_1	4.1e-08	CL0123
005	FHJ8NZM02JQF3M	TraP	7.8e-33	\N
005	FHJ8NZM01ET10J	TraE	5e-07	\N
005	FHJ8NZM02H9ON8	TraE	5.9e-28	\N
005	FHJ8NZM02G6SL1	rve	0.00064	CL0219
005	FHJ8NZM02GQO1J	DUF2689	0.0097	\N
005	FHJ8NZM02G89SN	Peripla_BP_2	1.5e-14	\N
005	FHJ8NZM01AW6FP	TraW_N	1.3e-05	\N
005	FHJ8NZM02JD1GM	DDE_Tnp_1_4	5.9e-05	CL0219
005	FHJ8NZM01C9JUG	IncFII_repA	6.6e-32	\N
005	FHJ8NZM01ARB5D	TraC_F_IV	5.7e-19	\N
005	FHJ8NZM01C1GVK	HTH_21	2.8e-05	CL0123
005	FHJ8NZM01A61JY	DUF262	0.00038	CL0248
005	FHJ8NZM01ELGV2	TraG_N	2.5e-11	\N
005	FHJ8NZM01BMW17	TraP	3.1e-12	\N
005	FHJ8NZM02HG1KB	N6_N4_Mtase	4.2e-20	CL0063
005	FHJ8NZM02IZD4P	AAA_10	2.1e-08	CL0023
005	FHJ8NZM01C2FR0	TraQ	9.5e-37	\N
005	FHJ8NZM02IDVUC	DDE_Tnp_1_4	6e-05	CL0219
005	FHJ8NZM01B8IYQ	DUF1472	8.4e-09	\N
005	FHJ8NZM01AYZEG	ProQ	3.2e-19	\N
005	FHJ8NZM01CFHOD	FecCD	7.5e-19	CL0142
005	FHJ8NZM01A7A1A	DUF262	0.00038	CL0248
005	FHJ8NZM01BOJ02	DDE_Tnp_IS66	2.8e-23	CL0219
005	FHJ8NZM01CHAB0	TraN	1.7e-27	\N
005	FHJ8NZM01CTNDL	IstB_IS21	1.9e-12	CL0023
005	FHJ8NZM02H1SDZ	Antibiotic_NAT	5.1e-24	\N
005	FHJ8NZM01C62BE	AAA_30	2.6e-13	CL0023
005	FHJ8NZM01CHKOZ	TraC_F_IV	6.2e-19	\N
005	FHJ8NZM01E1OLD	Plug	2.4e-06	CL0072
005	FHJ8NZM02FXBGB	DDE_Tnp_1	2.9e-09	CL0219
005	FHJ8NZM02IA0RK	TraW_N	1.4e-11	\N
005	FHJ8NZM02HJVAC	TraX	5.7e-12	CL0316
005	FHJ8NZM01CNAOT	PsiB	1.7e-27	\N
005	FHJ8NZM02JI9A1	DUF3560	3.2e-08	\N
005	FHJ8NZM02I3GKE	CutC	0.0043	CL0036
005	FHJ8NZM01D5J0D	TraG_N	9.4e-19	\N
005	FHJ8NZM02H0QG9	PsiA	2.3e-10	\N
005	FHJ8NZM01AO9Q6	TonB_dep_Rec	0.002	CL0193
005	FHJ8NZM02FTOXA	TraA	0.0002	\N
005	FHJ8NZM01B8MXJ	DUF4198	0.0037	\N
005	FHJ8NZM02HUO9A	DDE_Tnp_IS66_C	0.0038	\N
005	FHJ8NZM01D6703	Beta-lactamase	1.4e-06	CL0013
005	FHJ8NZM02HKIFE	BCA_ABC_TP_C	0.0069	\N
005	FHJ8NZM02IEXOL	DUF932	1.9e-13	\N
005	FHJ8NZM02IULIO	TraE	2.2e-11	\N
005	FHJ8NZM02HBRR1	HHA	1e-15	\N
005	FHJ8NZM02HY50K	zf-dskA_traR	1.7e-12	CL0167
005	FHJ8NZM01EGAEW	Antirestrict	4.3e-17	\N
005	FHJ8NZM01EX8F9	TraW_N	1.6e-05	\N
005	FHJ8NZM01DY3VT	PsiB	6.4e-21	\N
005	FHJ8NZM02HKN05	TnpB_IS66	2.1e-15	\N
005	FHJ8NZM01BBWFE	UvrD_C_2	0.0002	CL0023
005	FHJ8NZM01CSOHR	DUF262	0.00012	CL0248
005	FHJ8NZM01ED0IT	TraE	7.9e-30	\N
005	FHJ8NZM01DPMWY	IncFII_repA	3e-20	\N
005	FHJ8NZM01DHVWC	TrbI	0.00073	\N
005	FHJ8NZM02IN1H2	Tra_M	1.1e-26	\N
005	FHJ8NZM02ICHJY	PadR	4.8e-06	CL0123
005	FHJ8NZM02HQE0G	HTH_38	5.7e-06	CL0123
005	FHJ8NZM01BTMVK	TraU	4.2e-17	\N
005	FHJ8NZM01AIIQE	HTH_Tnp_1	1.6e-12	CL0123
005	FHJ8NZM02GI2H4	TraU	8.1e-05	\N
005	FHJ8NZM01B0WF1	IstB_IS21	3.9e-28	CL0023
005	FHJ8NZM01BZUYU	HOK_GEF	8.8e-24	\N
005	FHJ8NZM02FGWIQ	Sugar_tr	0.00031	CL0015
005	FHJ8NZM01CSN9A	DHFR_1	0.00017	CL0387
005	FHJ8NZM01EVBJ9	HTH_21	7.8e-16	CL0123
005	FHJ8NZM02GPUJS	DDE_Tnp_IS240	4.4e-21	CL0219
005	FHJ8NZM02GESYX	CcdA	9.2e-07	CL0057
005	FHJ8NZM01EROM2	TraT	1.4e-22	\N
005	FHJ8NZM01CLA5C	TraU	1.4e-19	\N
005	FHJ8NZM01BUC5M	IncFII_repA	1.3e-07	\N
005	FHJ8NZM02GUJQR	rve	0.00052	CL0219
005	FHJ8NZM02FNQLJ	Beta-lactamase2	0.00024	CL0013
005	FHJ8NZM01EJJWE	TraN	4.1e-17	\N
005	FHJ8NZM01B3MJO	TraL	1.7e-09	\N
005	FHJ8NZM02I6LJ1	TraK	8.6e-10	\N
005	FHJ8NZM01E283E	DUF932	1.8e-07	\N
005	FHJ8NZM02H8I2A	ProQ	9.1e-14	\N
005	FHJ8NZM02JLR3I	DUF2726	1.7e-17	CL0236
005	FHJ8NZM01DYNNX	Tra_M	1.9e-14	\N
005	FHJ8NZM02IVIFG	BCA_ABC_TP_C	0.0085	\N
005	FHJ8NZM01DOZO1	Pterin_bind	7.1e-05	CL0036
005	FHJ8NZM01D680H	TrwB_AAD_bind	5.4e-19	CL0023
005	FHJ8NZM01DGN0Z	DDE_Tnp_ISL3	1.8e-16	CL0219
005	FHJ8NZM02J38F3	DUF932	4.8e-09	\N
005	FHJ8NZM02J1JTI	PdxA	3.5e-07	CL0270
005	FHJ8NZM02HUQ7D	DDE_Tnp_1	0.001	CL0219
005	FHJ8NZM02IHHH4	Beta-lactamase	2.7e-06	CL0013
005	FHJ8NZM02FGWBE	TrbI	2.6e-16	\N
005	FHJ8NZM02G0M64	Plasmid_stab_B	2e-25	\N
005	FHJ8NZM01DM055	TraV	1.3e-18	\N
005	FHJ8NZM02IVSYB	TraC_F_IV	0.00042	\N
005	FHJ8NZM01CGALG	MFS_1	0.00011	CL0015
005	FHJ8NZM02HMWI1	Plasmid_stab_B	0.00012	\N
005	FHJ8NZM02GGRTC	TonB	2e-11	CL0428
005	FHJ8NZM01C44XR	TraG_N	7.1e-18	\N
005	FHJ8NZM02ICPOM	DUF3560	1.7e-25	\N
005	FHJ8NZM01ASJ1N	HTH_21	1.5e-14	CL0123
005	FHJ8NZM02I27AN	DDE_Tnp_IS240	1.3e-23	CL0219
005	FHJ8NZM01A7QV2	TetR_N	2.4e-13	CL0123
005	FHJ8NZM02GEPN4	Peptidase_S24	0.0018	CL0299
005	FHJ8NZM02JOLJT	TraU	2.7e-17	\N
005	FHJ8NZM02HLF7L	Antirestrict	1.5e-19	\N
005	FHJ8NZM02HM6RG	DinI	5e-05	\N
005	FHJ8NZM01CXPAI	TraQ	7.9e-05	\N
005	FHJ8NZM01BBEX1	IncFII_repA	4.9e-19	\N
005	FHJ8NZM02I8ILI	DUF2689	4.6e-35	\N
005	FHJ8NZM02HH0DN	TraH	4.7e-19	\N
005	FHJ8NZM01EEFP5	AAA_10	0.00033	CL0023
005	FHJ8NZM01B9C6P	RepC	9.2e-27	CL0123
005	FHJ8NZM02IS5IP	Peptidase_S15	1.8e-10	CL0028
005	FHJ8NZM01ESRRZ	StbA	0.0077	CL0108
005	FHJ8NZM02IOJWN	IncFII_repA	1.3e-07	\N
005	FHJ8NZM02HU1EB	TrbI	6.9e-11	\N
005	FHJ8NZM02I13D5	HTH_3	5.6e-08	CL0123
005	FHJ8NZM01DV3CD	MFS_1	1.3e-06	CL0015
005	FHJ8NZM02HTSFL	TrbI	1.7e-13	\N
005	FHJ8NZM02FJLAK	TrwB_AAD_bind	1.6e-33	CL0023
005	FHJ8NZM02J5E9A	Plasmid_stab_B	1.9e-20	\N
005	FHJ8NZM02HZM79	Baseplate_J	7e-15	\N
005	FHJ8NZM02JN84P	TraH	9.7e-21	\N
005	FHJ8NZM01CYFWI	FinO_N	2.3e-22	\N
005	FHJ8NZM02JU0MY	TraE	1.7e-12	\N
005	FHJ8NZM02G73BF	Plasmid_stab_B	2e-10	\N
005	FHJ8NZM01D7A06	CcdA	4.6e-06	CL0057
005	FHJ8NZM01CVCYE	AAA_10	1.1e-08	CL0023
005	FHJ8NZM02HTMF2	IncFII_repA	1.8e-35	\N
005	FHJ8NZM02GC1UL	TrwB_AAD_bind	3.9e-14	CL0023
005	FHJ8NZM02F9K5P	FinO_N	1.9e-21	\N
005	FHJ8NZM01CRV3H	DUF4111	1.1e-17	\N
005	FHJ8NZM01DJ6EE	TraC_F_IV	1.4e-12	\N
005	FHJ8NZM01C0V8Q	MFS_1	3.4e-06	CL0015
005	FHJ8NZM01CZPXR	DUF1380	6.1e-37	\N
005	FHJ8NZM02F6FPQ	DDE_Tnp_1	1.7e-11	CL0219
005	FHJ8NZM02F36L6	TraC_F_IV	5.3e-20	\N
005	FHJ8NZM01CV0KA	SSB	4.5e-13	CL0021
005	FHJ8NZM01A01ZS	TraC_F_IV	0.00057	\N
005	FHJ8NZM02IS3XX	Abhydrolase_1	0.003	CL0028
005	FHJ8NZM01DGBL8	DDE_Tnp_IS240	6.6e-20	CL0219
005	FHJ8NZM02HIKAE	DUF1472	2.9e-07	\N
005	FHJ8NZM02I9Y3E	IncFII_repA	2.2e-28	\N
005	FHJ8NZM01B3W05	PsiA	4.7e-10	\N
005	FHJ8NZM02HGG3R	TraP	4.1e-08	\N
005	FHJ8NZM01BAPAA	TraG_N	4e-11	\N
005	FHJ8NZM02JQIYR	TraT	1.1e-24	\N
005	FHJ8NZM01D7IT3	DUF262	0.00036	CL0248
005	FHJ8NZM01BM7G0	FecCD	9.1e-26	CL0142
005	FHJ8NZM01DX3LV	TraH	3e-33	\N
005	FHJ8NZM01CM00U	TraX	5.5e-21	CL0316
005	FHJ8NZM01BHDJM	TrbI	7.1e-09	\N
005	FHJ8NZM01BSF2Q	N6_N4_Mtase	0.0006	CL0063
005	FHJ8NZM02IGL3R	HHA	2.6e-06	\N
005	FHJ8NZM01AV1E7	TrwB_AAD_bind	7.2e-15	CL0023
005	FHJ8NZM01AU72V	TraC_F_IV	8.9e-10	\N
005	FHJ8NZM02I3ZOP	DDE_Tnp_IS240	3.9e-16	CL0219
005	FHJ8NZM01BEVSN	Iron_transport	1.9e-20	\N
005	FHJ8NZM02F1CGR	TraU	4.4e-18	\N
005	FHJ8NZM02GFXS6	Replicase	4.3e-17	CL0243
005	FHJ8NZM01CDZ77	Multi_Drug_Res	5.8e-11	CL0184
005	FHJ8NZM02HNTUM	DHDPS	4.7e-24	CL0036
005	FHJ8NZM01A4Q7F	PadR	1.4e-20	CL0123
005	FHJ8NZM02GRPGW	HTH_23	8.5e-06	CL0123
005	FHJ8NZM01BPYNQ	TraT	3.6e-30	\N
005	FHJ8NZM02GKE50	ParBc	4.6e-10	CL0248
005	FHJ8NZM02IGU4C	RepA1_leader	2.2e-13	\N
005	FHJ8NZM02JLQ9Z	HHA	3.7e-15	\N
005	FHJ8NZM01EJOGC	SSB	4.5e-14	CL0021
005	FHJ8NZM01B2VYI	DUF905	7.2e-29	CL0444
005	FHJ8NZM01DMZ0E	TraU	9e-13	\N
005	FHJ8NZM01DIB7A	DUF3560	1.6e-31	\N
005	FHJ8NZM02F4SFQ	Plasmid_stabil	2.9e-06	CL0136
005	FHJ8NZM01DA9KK	TraV	0.0042	\N
005	FHJ8NZM01BCCEB	DDE_Tnp_IS240	3.2e-18	CL0219
005	FHJ8NZM01CQEN6	DDE_Tnp_IS240	8.6e-30	CL0219
005	FHJ8NZM01BM5OL	TraK	1.1e-12	\N
005	FHJ8NZM02HJ2OM	TrwB_AAD_bind	2e-06	CL0023
005	FHJ8NZM01EQSYJ	DUF905	8.7e-08	CL0444
005	FHJ8NZM02IVACD	HTH_Tnp_ISL3	1.9e-13	CL0123
005	FHJ8NZM01AHYT7	TraD_N	7.8e-11	\N
005	FHJ8NZM01AN1EZ	LamB	9e-17	CL0193
005	FHJ8NZM01DBBLC	TraA	3.3e-24	\N
005	FHJ8NZM01DGBVG	TrwC	1.8e-25	\N
005	FHJ8NZM01DTLR8	HTH_Tnp_1	0.0034	CL0123
005	FHJ8NZM01AJEDB	TrwB_AAD_bind	2.3e-29	CL0023
005	FHJ8NZM01A5ITS	TraP	2.5e-23	\N
005	FHJ8NZM02H44E5	HTH_32	2.6e-05	CL0123
005	FHJ8NZM01DZL70	TraC_F_IV	5.1e-17	\N
005	FHJ8NZM02JMQJN	IncFII_repA	5.8e-15	\N
005	FHJ8NZM02IGCS2	RepB-RCR_reg	1.8e-20	CL0057
005	FHJ8NZM01BGTX2	Peptidase_S24	1.5e-14	CL0299
005	FHJ8NZM01BZGWL	TrwB_AAD_bind	2.1e-14	CL0023
005	FHJ8NZM02FV3OP	PsiA	1.9e-05	\N
005	FHJ8NZM01EHI17	DHFR_1	8.7e-21	CL0387
005	FHJ8NZM02G2KRX	DUF1472	1.4e-12	\N
005	FHJ8NZM02IWOVT	DUF3560	1.6e-16	\N
005	FHJ8NZM01DF3RZ	Peripla_BP_2	7.5e-11	\N
005	FHJ8NZM01AIX74	DDE_Tnp_IS240	4.3e-13	CL0219
005	FHJ8NZM02GGJH2	Peripla_BP_2	1.2e-05	\N
005	FHJ8NZM01A8K3Z	TraF	7.7e-22	CL0172
005	FHJ8NZM01BF67B	Multi_Drug_Res	1.5e-16	CL0184
005	FHJ8NZM02HLTCQ	TrbI	2.5e-09	\N
005	FHJ8NZM02IGLJX	RepA1_leader	1.8e-13	\N
005	FHJ8NZM01EMPNY	PsiA	3.4e-33	\N
005	FHJ8NZM01CQD4G	Methyltransf_26	0.00089	CL0063
005	FHJ8NZM02F9956	DUF905	8.5e-13	CL0444
005	FHJ8NZM01C021H	DUF1706	3.2e-10	CL0310
005	FHJ8NZM02IE2KH	AAA_30	4e-11	CL0023
005	FHJ8NZM02FF5PX	TrwC	4.3e-25	\N
005	FHJ8NZM01DKWB5	StbA	4.4e-41	CL0108
005	FHJ8NZM01DZG10	HTH_21	3.7e-14	CL0123
005	FHJ8NZM02G7GXM	TraT	4.8e-25	\N
005	FHJ8NZM02HF11C	SSB	7.5e-11	CL0021
005	FHJ8NZM02JA5JD	TraL	2.1e-20	\N
005	FHJ8NZM02GMRZH	SNase	5.8e-15	\N
005	FHJ8NZM02I32WG	Phage_integrase	3.3e-13	CL0382
005	FHJ8NZM01EDQ8T	CcdB	8.5e-19	\N
005	FHJ8NZM02FVCXI	TraN	3.7e-12	\N
005	FHJ8NZM01BL3HS	DUF1706	4.3e-27	CL0310
005	FHJ8NZM02JCUX2	TraP	0.0023	\N
005	FHJ8NZM02H5ZTI	DUF2339	0.0017	\N
005	FHJ8NZM01EJ11V	AAA_30	3.5e-11	CL0023
005	FHJ8NZM01ALPND	DUF905	1.8e-20	CL0444
005	FHJ8NZM02GQFLL	Ead_Ea22	0.0018	\N
005	FHJ8NZM02F7UCA	TrwC	6.3e-24	\N
005	FHJ8NZM01AWKPL	TraT	0.0066	\N
005	FHJ8NZM01E00M1	Antirestrict	2.1e-10	\N
005	FHJ8NZM01A2GAP	TraC_F_IV	1.5e-13	\N
005	FHJ8NZM02F411W	FtsK_SpoIIIE	0.0041	CL0023
005	FHJ8NZM01C3W93	DDE_Tnp_IS66	8.9e-07	CL0219
005	FHJ8NZM02IZCGI	N6_N4_Mtase	1.4e-05	CL0063
005	FHJ8NZM01BJSZH	TraU	0.00011	\N
005	FHJ8NZM02FWBZD	rve	2.8e-09	CL0219
005	FHJ8NZM02JN6JB	Tra_M	7.1e-06	\N
005	FHJ8NZM01BCU9G	Methyltransf_26	0.00043	CL0063
005	FHJ8NZM01EIMH9	IMS	6.4e-07	\N
005	FHJ8NZM02H4CJH	DUF1380	2.1e-34	\N
005	FHJ8NZM02GO488	TrwB_AAD_bind	1.5e-32	CL0023
005	FHJ8NZM01DQ28M	PadR	0.0063	CL0123
005	FHJ8NZM02HHNOW	TraQ	4.3e-42	\N
005	FHJ8NZM01DHVWX	AAA_30	2.3e-08	CL0023
005	FHJ8NZM01AD31Q	TrwC	4.9e-06	\N
005	FHJ8NZM01EFLAN	SNase	9.4e-13	\N
005	FHJ8NZM01DY5KV	CbiA	8.3e-11	CL0023
005	FHJ8NZM02I1RIO	TraG_N	1.2e-13	\N
005	FHJ8NZM01AJHI6	APH_6_hur	1.4e-07	CL0016
005	FHJ8NZM01DPRFL	TraK	2e-12	\N
005	FHJ8NZM01AHM8G	TrbC_Ftype	2.5e-20	\N
005	FHJ8NZM02H760W	Beta-lactamase2	0.00015	CL0013
005	FHJ8NZM01BYVCS	DUF1472	4.8e-15	\N
005	FHJ8NZM01DBTI6	TrwB_AAD_bind	4.9e-09	CL0023
005	FHJ8NZM02G79FS	TrwB_AAD_bind	7e-25	CL0023
005	FHJ8NZM02HSAKY	TraG_N	2e-13	\N
005	FHJ8NZM02H5XBW	TraV	4.8e-16	\N
005	FHJ8NZM02IRC9I	AAA_21	1.5e-05	CL0023
005	FHJ8NZM01B2I57	DUF262	0.0028	CL0248
005	FHJ8NZM01B6CUN	DDE_Tnp_IS240	1.8e-08	CL0219
005	FHJ8NZM01AI7Y7	HTH_32	0.00045	CL0123
005	FHJ8NZM02IHONW	DUF258	7.4e-05	CL0023
005	FHJ8NZM02I4758	TraG_N	1.2e-17	\N
005	FHJ8NZM02HIQFE	UNC-50	0.0073	\N
005	FHJ8NZM02JFPS6	AAA_30	6e-05	CL0023
005	FHJ8NZM02GQGDP	Plasmid_stabil	0.0041	CL0136
005	FHJ8NZM01C5KAC	DDE_Tnp_1	5.6e-08	CL0219
005	FHJ8NZM01B0J46	TraF	7.9e-17	CL0172
005	FHJ8NZM02G26VH	SSB	3.6e-23	CL0021
005	FHJ8NZM02IWNW3	TnpB_IS66	2.5e-32	\N
005	FHJ8NZM01CFTI4	DUF905	1.4e-11	CL0444
005	FHJ8NZM01AI0QM	TraQ	1.3e-29	\N
005	FHJ8NZM01D0TLV	DUF935	1e-13	\N
005	FHJ8NZM02F9L1S	N6_N4_Mtase	0.00036	CL0063
005	FHJ8NZM01AUVV0	Methyltransf_26	2.6e-05	CL0063
005	FHJ8NZM02FVA8D	VIT1	0.0039	\N
005	FHJ8NZM02H7Z1K	Peptidase_S15	2.4e-10	CL0028
005	FHJ8NZM01EEGS6	HTH_7	3.9e-10	CL0123
005	FHJ8NZM02HHOWX	DUF2726	5.6e-05	CL0236
005	FHJ8NZM01EO5Y7	DDE_Tnp_IS240	4e-22	CL0219
005	FHJ8NZM01EJFC7	Antirestrict	1.3e-19	\N
005	FHJ8NZM02HJV1K	TraU	2.6e-15	\N
005	FHJ8NZM02I5RRY	TraV	3.7e-17	\N
005	FHJ8NZM02HAMMH	TraA	3.5e-30	\N
005	FHJ8NZM02IS936	DDE_Tnp_IS240	3.2e-18	CL0219
005	FHJ8NZM01ALBID	HTH_Tnp_ISL3	2.5e-12	CL0123
005	FHJ8NZM01D28I1	TrbI	1.5e-08	\N
005	FHJ8NZM02H2S1Z	APH_6_hur	8.8e-16	CL0016
005	FHJ8NZM01C2BZB	HOK_GEF	8.8e-24	\N
005	FHJ8NZM01CEZ3U	TraN	1.9e-20	\N
005	FHJ8NZM01BYEJZ	DDE_Tnp_1	8.9e-08	CL0219
005	FHJ8NZM02JFGG1	DUF1472	3e-12	\N
005	FHJ8NZM02FHEXS	DUF932	2.5e-21	\N
005	FHJ8NZM01CM15R	Plasmid_stab_B	1.4e-11	\N
005	FHJ8NZM02H69KI	DUF2726	1.3e-14	CL0236
005	FHJ8NZM02GSSND	IstB_IS21	4e-29	CL0023
005	FHJ8NZM02HH9ZE	TraC_F_IV	4.6e-05	\N
005	FHJ8NZM02GGK8B	TraN	9.4e-11	\N
005	FHJ8NZM01BX8BO	TrbI	4.2e-12	\N
005	FHJ8NZM01CBQBV	N6_N4_Mtase	9.3e-21	CL0063
005	FHJ8NZM01DD4JS	TraC_F_IV	1.8e-15	\N
005	FHJ8NZM01D5BAT	TraD_N	1.1e-11	\N
005	FHJ8NZM02GAXNS	N6_N4_Mtase	5.5e-22	CL0063
005	FHJ8NZM02J4KE7	TraF	6.1e-09	CL0172
005	FHJ8NZM01DFO41	TraT	3.8e-26	\N
005	FHJ8NZM01AV6RN	CALCOCO1	0.0028	\N
005	FHJ8NZM02IXI4I	N6_N4_Mtase	9.3e-21	CL0063
005	FHJ8NZM01EOYXD	DUF1281	1.1e-28	\N
005	FHJ8NZM02F0CJG	DDE_Tnp_ISL3	0.0022	CL0219
005	FHJ8NZM01CRY2Q	TrwC	2.3e-08	\N
005	FHJ8NZM01BMDAB	Plug	2.1e-16	CL0072
005	FHJ8NZM01BMZJD	DDE_Tnp_IS240	2.5e-29	CL0219
005	FHJ8NZM01EJDYW	TraQ	2.7e-10	\N
005	FHJ8NZM01C7M0G	FinO_N	5.4e-05	\N
005	FHJ8NZM02GKQBQ	TraG_N	2.7e-09	\N
005	FHJ8NZM01CER01	DUF399	6.7e-10	\N
005	FHJ8NZM01BWBPK	DinI	1.1e-17	\N
005	FHJ8NZM02IHTKI	Peptidase_S6	5.7e-11	CL0124
005	FHJ8NZM01CXYAT	MFS_1	1.1e-05	CL0015
005	FHJ8NZM02IX200	TraE	8.7e-14	\N
005	FHJ8NZM01CDTQR	Abhydrolase_1	1.2e-05	CL0028
005	FHJ8NZM02JX219	TraU	8.9e-15	\N
005	FHJ8NZM01DQNY5	ABC_tran	8.5e-05	CL0023
005	FHJ8NZM02GHLL6	TraN	3.8e-05	\N
005	FHJ8NZM02I5JQH	TraH	6.1e-10	\N
005	FHJ8NZM01CWSYK	Plug	1.6e-06	CL0072
005	FHJ8NZM01CNUOP	CbiA	0.00015	CL0023
005	FHJ8NZM02H4F2C	TraH	3.7e-15	\N
005	FHJ8NZM01CYOPN	TraL	1.7e-11	\N
005	FHJ8NZM01EFLR4	StbA	2.4e-22	CL0108
005	FHJ8NZM01CYVF6	DDE_Tnp_IS240	1.6e-12	CL0219
005	FHJ8NZM02G4745	HTH_7	4e-10	CL0123
005	FHJ8NZM02FGO68	TraN	6.3e-19	\N
005	FHJ8NZM02GLLHJ	AAA_10	7.2e-09	CL0023
005	FHJ8NZM02GOMJI	TrbI	1e-10	\N
005	FHJ8NZM01A4Y22	ProQ	8.6e-11	\N
005	FHJ8NZM01BEY7J	rve	0.00019	CL0219
005	FHJ8NZM01AWPSM	AAA_30	0.00023	CL0023
005	FHJ8NZM01CLG18	TraT	1.7e-06	\N
005	FHJ8NZM02HJ1IT	TrbE	5e-32	\N
005	FHJ8NZM01A6C2M	AAA_10	9.3e-05	CL0023
005	FHJ8NZM01B02EG	TraF	2.4e-21	CL0172
005	FHJ8NZM02IDRU2	AAA_29	0.0031	CL0023
005	FHJ8NZM02JBWF7	StbA	2.4e-27	CL0108
005	FHJ8NZM02HBJNQ	HTH_24	5.9e-05	CL0123
005	FHJ8NZM01C7CBD	TraN	4.8e-26	\N
005	FHJ8NZM02IJ4CT	RepB-RCR_reg	7.4e-14	CL0057
005	FHJ8NZM01CTOZP	Abhydrolase_6	2.2e-05	CL0028
005	FHJ8NZM02H6Y0Q	TraG_N	9.9e-12	\N
005	FHJ8NZM01DEJD3	Peptidase_S24	2e-15	CL0299
005	FHJ8NZM02I9UR6	DUF1281	1.7e-07	\N
005	FHJ8NZM02IFQWX	TraU	2e-16	\N
005	FHJ8NZM01E0HYX	TrwC	7.8e-25	\N
005	FHJ8NZM02GWRFO	TraG_N	2.1e-05	\N
005	FHJ8NZM01DDGPT	HTH_32	2.3e-05	CL0123
005	FHJ8NZM02FX2T1	IncFII_repA	9.1e-24	\N
005	FHJ8NZM01BSLDC	TraF	4e-12	CL0172
005	FHJ8NZM02F119N	TonB_dep_Rec	3.7e-07	CL0193
005	FHJ8NZM01AN4VD	TrbI_Ftype	3.9e-27	\N
005	FHJ8NZM01BPH05	PriCT_1	6.8e-10	\N
005	FHJ8NZM02F1W3W	AAA_30	4.5e-12	CL0023
005	FHJ8NZM01AYJ43	TrwB_AAD_bind	2.8e-27	CL0023
005	FHJ8NZM01CT3MX	Peripla_BP_2	1.9e-06	\N
005	FHJ8NZM01BKF3F	rve	3.6e-07	CL0219
005	FHJ8NZM01A6DSZ	GIIM	1.2e-11	CL0359
005	FHJ8NZM02HS12Q	MFS_2	0.0027	CL0015
005	FHJ8NZM02IJN4C	DUF905	1.3e-36	CL0444
005	FHJ8NZM01C7DHK	SRP54	0.00023	CL0023
005	FHJ8NZM02FH6J2	DUF932	3e-27	\N
005	FHJ8NZM01BGUD9	TrbC_Ftype	2.8e-16	\N
005	FHJ8NZM01BOGZN	TraV	5.5e-14	\N
005	FHJ8NZM02HMK9E	Multi_Drug_Res	1.3e-17	CL0184
005	FHJ8NZM02IOPVL	PapB	2.8e-11	\N
005	FHJ8NZM02H6GRN	TraN	1.4e-19	\N
005	FHJ8NZM01CB4BA	TraC_F_IV	0.0012	\N
005	FHJ8NZM02FZJWH	AAA_10	1.3e-07	CL0023
005	FHJ8NZM01CCYZH	TrwB_AAD_bind	0.0005	CL0023
005	FHJ8NZM02I8FUQ	DDE_Tnp_IS66	1.2e-06	CL0219
005	FHJ8NZM02JPUDN	HHA	9.6e-11	\N
005	FHJ8NZM01C8VF6	Methyltransf_26	5.1e-05	CL0063
005	FHJ8NZM01AOG6Q	TraU	5.2e-12	\N
005	FHJ8NZM01D5EC0	Chromate_transp	0.003	\N
005	FHJ8NZM02HO2KA	Methyltransf_26	9.4e-06	CL0063
005	FHJ8NZM01DPQAK	AAA_30	1.9e-09	CL0023
005	FHJ8NZM01DQNZE	TraF	4.8e-11	CL0172
005	FHJ8NZM01DPSMN	Hydrolase_4	2.1e-09	CL0028
005	FHJ8NZM01DYLFV	Peptidase_S9	2.1e-08	CL0028
005	FHJ8NZM01DSYDF	LZ_Tnp_IS66	2.6e-08	\N
005	FHJ8NZM02FQJ8O	Pterin_bind	8e-14	CL0036
005	FHJ8NZM02HUD78	AAA_30	1.2e-10	CL0023
005	FHJ8NZM01A6SPJ	Hydrolase_4	5.2e-09	CL0028
005	FHJ8NZM01ELNRK	TraU	1.3e-14	\N
005	FHJ8NZM02IPJPB	TrbC_Ftype	2.5e-13	\N
005	FHJ8NZM02JQ2PH	Plasmid_stab_B	8e-27	\N
005	FHJ8NZM02IW2C9	TraV	6.8e-09	\N
005	FHJ8NZM02H8DQB	rve_3	2e-09	CL0219
005	FHJ8NZM01EFOL1	TraG_N	4.5e-08	\N
005	FHJ8NZM02JX0N2	TraE	2.4e-16	\N
005	FHJ8NZM02HLVH6	DDE_Tnp_IS66	5.1e-25	CL0219
005	FHJ8NZM01BC7UT	Pterin_bind	9.8e-18	CL0036
005	FHJ8NZM01C13XH	Plug	6.2e-05	CL0072
005	FHJ8NZM01BKB0I	DUF2689	2.2e-32	\N
005	FHJ8NZM01BYPP8	zf-dskA_traR	1.2e-13	CL0167
005	FHJ8NZM02JS1G6	Antibiotic_NAT	7e-06	\N
005	FHJ8NZM01AVKRZ	DUF905	2.4e-05	CL0444
005	FHJ8NZM01DFXXT	TraT	6.9e-29	\N
005	FHJ8NZM02GHKBX	TrbC_Ftype	9.1e-15	\N
005	FHJ8NZM02HCRME	HTH_Tnp_1	4.4e-07	CL0123
005	FHJ8NZM01A85AP	TrwB_AAD_bind	1.6e-35	CL0023
005	FHJ8NZM02HROM1	TraN	2.1e-21	\N
005	FHJ8NZM01B1FI0	TrbI	0.0045	\N
005	FHJ8NZM02GEI2H	DDE_Tnp_1	0.0013	CL0219
005	FHJ8NZM01BUN79	TraU	4.4e-13	\N
005	FHJ8NZM02JSYYZ	MFS_1	1.8e-06	CL0015
005	FHJ8NZM02G8FZ3	CHGN	0.0083	CL0110
005	FHJ8NZM01D4PB5	FtsX	1.7e-06	CL0404
005	FHJ8NZM01CI04Q	DUF399	5e-15	\N
005	FHJ8NZM01ER8ES	Peptidase_S24	1.2e-06	CL0299
005	FHJ8NZM01DHWRE	DUF2689	9.2e-06	\N
005	FHJ8NZM02IJSR6	TraG_N	2.9e-08	\N
005	FHJ8NZM01D0JO0	TraT	7.6e-25	\N
005	FHJ8NZM02GYUBC	TraG_N	4.8e-09	\N
005	FHJ8NZM01B247I	RepB-RCR_reg	7.1e-08	CL0057
005	FHJ8NZM02FVSLY	TrbI	4.5e-14	\N
005	FHJ8NZM02JFYT1	DUF1281	2.9e-31	\N
005	FHJ8NZM02H2YVR	Tra_M	7.1e-13	\N
005	FHJ8NZM01DYTIH	TraL	1.2e-20	\N
005	FHJ8NZM01CPL5S	DDE_Tnp_1_5	2.5e-26	CL0219
005	FHJ8NZM01DI2EZ	DDE_Tnp_IS240	2e-15	CL0219
005	FHJ8NZM01D96YQ	Beta-lactamase2	5.9e-06	CL0013
005	FHJ8NZM02FPU6I	SHOCT	0.0038	\N
005	FHJ8NZM01EUI38	DDE_Tnp_IS66	4.8e-26	CL0219
005	FHJ8NZM02GVU9T	DUF1706	8.5e-05	CL0310
005	FHJ8NZM02JCCBJ	TraF	4e-19	CL0172
005	FHJ8NZM01EICVG	TraG_N	5.8e-11	\N
005	FHJ8NZM01B08GY	HTH_32	6.8e-05	CL0123
005	FHJ8NZM02IXSEG	MFS_1	0.00089	CL0015
005	FHJ8NZM01BZ3YL	TraH	1.1e-24	\N
005	FHJ8NZM02JZ60I	TraF	6e-22	CL0172
005	FHJ8NZM01CXSG6	FtsX	6.7e-08	CL0404
005	FHJ8NZM01B9D35	DDE_Tnp_IS240	0.0046	CL0219
005	FHJ8NZM01CPU1Z	TrwB_AAD_bind	1.5e-19	CL0023
005	FHJ8NZM01EHH55	TrbI	1.2e-09	\N
005	FHJ8NZM02I788S	AAA_30	3.2e-11	CL0023
005	FHJ8NZM01BMF1K	DUF3560	0.00086	\N
005	FHJ8NZM02IPQQV	TraC_F_IV	6.9e-05	\N
005	FHJ8NZM02HACPO	TraN	6.7e-26	\N
005	FHJ8NZM02ICNSY	DUF399	3.9e-07	\N
005	FHJ8NZM02H7XOS	TraP	1.3e-29	\N
005	FHJ8NZM01EQU2C	RepB-RCR_reg	4.5e-24	CL0057
005	FHJ8NZM02F4D21	TrwC	1.7e-09	\N
005	FHJ8NZM01DPRBS	META	0.0044	CL0116
005	FHJ8NZM01DAA74	Phage_integrase	3.3e-13	CL0382
005	FHJ8NZM02GIA8Y	TraF	1.6e-20	CL0172
005	FHJ8NZM02H6DKW	Pterin_bind	2.2e-09	CL0036
005	FHJ8NZM01A83Q7	Peptidase_S15	1.1e-10	CL0028
005	FHJ8NZM02JVGUE	TraG_N	1.3e-11	\N
005	FHJ8NZM02JEE6C	AAA_10	2.1e-05	CL0023
005	FHJ8NZM02FZU8J	DUF3560	3.8e-07	\N
005	FHJ8NZM02G7PRU	Plug	2.8e-07	CL0072
005	FHJ8NZM01DYMZI	TraH	9e-05	\N
005	FHJ8NZM01CJ47O	Peripla_BP_2	2.4e-06	\N
005	FHJ8NZM01EJP2I	CHGN	0.0071	CL0110
005	FHJ8NZM02FV9C5	TrwC	1.4e-07	\N
005	FHJ8NZM02G2G1W	LPAM_2	0.0079	\N
005	FHJ8NZM01DP2N1	HHA	2.5e-08	\N
005	FHJ8NZM02JY474	DDE_Tnp_IS66	4.7e-07	CL0219
005	FHJ8NZM01BFYNE	TrwC	2.3e-21	\N
005	FHJ8NZM01CZ968	TraT	6.2e-11	\N
005	FHJ8NZM02HMYJN	IMS_HHH	8.2e-08	CL0198
005	FHJ8NZM01BTUEB	DDE_Tnp_IS66	9.9e-06	CL0219
005	FHJ8NZM01EC5X2	StbA	5.4e-31	CL0108
005	FHJ8NZM01BEJBH	FecCD	7.4e-05	CL0142
005	FHJ8NZM02FRJBH	CALCOCO1	3.4e-05	\N
005	FHJ8NZM01CXP43	Chromate_transp	3.9e-05	\N
005	FHJ8NZM01A1ZZ3	DUF4418	0.0023	\N
005	FHJ8NZM01DKIU9	HTH_21	4.8e-17	CL0123
005	FHJ8NZM01D1S2S	DUF932	6.5e-26	\N
005	FHJ8NZM01CMDW9	ParBc	1e-14	CL0248
005	FHJ8NZM02IYMVV	HHA	0.0084	\N
005	FHJ8NZM02GWLO7	TrwC	1.5e-25	\N
005	FHJ8NZM01C0DRL	FinO_N	2.9e-13	\N
005	FHJ8NZM02JPUHX	FecCD	9.1e-22	CL0142
005	FHJ8NZM01CUYSX	DUF4113	2.3e-15	\N
005	FHJ8NZM02F50S5	TrwB_AAD_bind	2.9e-17	CL0023
005	FHJ8NZM02JAPMO	TraU	2.4e-22	\N
005	FHJ8NZM02JADPN	TraP	6.9e-23	\N
005	FHJ8NZM01AL59A	DUF1380	5.1e-41	\N
005	FHJ8NZM02HCDGS	TraY	3.7e-21	CL0057
005	FHJ8NZM01BRMJD	AAA_30	3.7e-08	CL0023
005	FHJ8NZM01BDUZF	DUF2318	1.1e-08	\N
005	FHJ8NZM02HNJ2M	HTH_23	0.00097	CL0123
005	FHJ8NZM01EM4A8	DUF2689	1.9e-27	\N
005	FHJ8NZM02GK2AU	TraC_F_IV	1.1e-17	\N
005	FHJ8NZM02GBMNH	TraV	0.002	\N
005	FHJ8NZM02HZIPT	DDE_Tnp_1	2.6e-11	CL0219
005	FHJ8NZM02G4EZ5	HOK_GEF	2.3e-15	\N
005	FHJ8NZM02IPQHG	DDE_Tnp_IS240	1.2e-21	CL0219
005	FHJ8NZM02JFF33	TraG_N	1.3e-07	\N
005	FHJ8NZM01BVGXC	TraF	5.9e-31	CL0172
005	FHJ8NZM01A7044	TraU	1.7e-14	\N
005	FHJ8NZM01C989P	Phage_integrase	1.6e-12	CL0382
005	FHJ8NZM02FF9ZY	LZ_Tnp_IS66	6.7e-06	\N
005	FHJ8NZM02I6SU9	TnpB_IS66	0.00014	\N
005	FHJ8NZM02JTSAL	TraU	5.8e-18	\N
005	FHJ8NZM02G2XB1	DDE_Tnp_1_6	8.5e-10	CL0219
005	FHJ8NZM02ID011	TrbC_Ftype	1.3e-20	\N
005	FHJ8NZM02I8O5K	Phage_integrase	8.1e-08	CL0382
005	FHJ8NZM02HOTZD	DDE_Tnp_1_6	2.7e-13	CL0219
005	FHJ8NZM01A0SBK	Beta-lactamase2	5.7e-09	CL0013
005	FHJ8NZM02F09W7	Methyltransf_26	1.1e-05	CL0063
005	FHJ8NZM01EAEMG	Beta-lactamase2	6.9e-15	CL0013
005	FHJ8NZM01EA2L1	DUF932	4e-16	\N
005	FHJ8NZM02IV5XO	Beta-lactamase2	5.1e-06	CL0013
005	FHJ8NZM01B5ANR	TrbI_Ftype	4.6e-39	\N
005	FHJ8NZM02G9PNH	PsiA	4.2e-30	\N
005	FHJ8NZM02F3B97	HTH_Tnp_1	2.9e-16	CL0123
005	FHJ8NZM02JR8TK	TraG_N	1e-14	\N
005	FHJ8NZM01EKP5S	TrwB_AAD_bind	9e-07	CL0023
005	FHJ8NZM01A39Y7	MR_MLE	4.1e-19	CL0256
005	FHJ8NZM02HYJBR	TraL	1.5e-25	\N
005	FHJ8NZM02HXGQR	Tra_M	4.7e-23	\N
005	FHJ8NZM01AQOGR	DUF3883	2.3e-06	\N
005	FHJ8NZM02J087W	IncFII_repA	4.4e-35	\N
005	FHJ8NZM02FIFRW	DUF2318	7e-14	\N
005	FHJ8NZM02G2DQB	DUF1706	1.4e-08	CL0310
005	FHJ8NZM01CTGFI	DUF1706	3e-26	CL0310
005	FHJ8NZM02H0PTR	DHFR_1	8.1e-15	CL0387
005	FHJ8NZM02HTUJE	TraN	1.4e-17	\N
005	FHJ8NZM02IJIC1	GIIM	5.4e-06	CL0359
005	FHJ8NZM02I6CM5	Amidinotransf	4e-25	CL0197
005	FHJ8NZM02GLKA2	PTS_EIIC	6.6e-19	CL0493
005	FHJ8NZM02GNHHC	Beta-lactamase	1.4e-11	CL0013
005	FHJ8NZM01A15AJ	zf-dskA_traR	0.00015	CL0167
005	FHJ8NZM02F8FV4	DDE_Tnp_1_6	3.2e-18	CL0219
005	FHJ8NZM01E1LP4	DUF262	1.6e-09	CL0248
005	FHJ8NZM02HA06L	TraX	0.00051	CL0316
005	FHJ8NZM02HBG8B	TraG_N	2.9e-25	\N
005	FHJ8NZM02FGH9U	DUF1380	4.1e-05	\N
005	FHJ8NZM02IOA62	TrwB_AAD_bind	4.4e-19	CL0023
005	FHJ8NZM01DODO9	Phage-MuB_C	0.0028	\N
005	FHJ8NZM02I7DF9	TrwC	2.8e-11	\N
005	FHJ8NZM02GVPZO	PsiB	4.9e-08	\N
005	FHJ8NZM02GNAIC	RepA1_leader	2e-13	\N
005	FHJ8NZM02F25GZ	EamA	5.9e-14	CL0184
005	FHJ8NZM01ACT3L	TraG_N	3e-14	\N
005	FHJ8NZM01DMF48	HHA	3.6e-17	\N
005	FHJ8NZM01AQ9L5	DDE_Tnp_IS240	0.00065	CL0219
005	FHJ8NZM02H63B9	DUF3883	3e-21	\N
005	FHJ8NZM02H9BZH	TraI	1.3e-07	\N
005	FHJ8NZM01BTKX0	TetR_C	2.5e-08	CL0174
005	FHJ8NZM01EXAC1	Pili_assembly_N	9.4e-25	CL0159
005	FHJ8NZM01AO3NB	TraG_N	0.0032	\N
005	FHJ8NZM01CGZ8X	HTH_38	4e-05	CL0123
005	FHJ8NZM02JECCD	Peptidase_S9	1.6e-08	CL0028
005	FHJ8NZM01BZZOW	TraT	4.2e-21	\N
005	FHJ8NZM02FVP5G	TraX	1.1e-07	CL0316
005	FHJ8NZM01BAM1D	StbA	2.3e-26	CL0108
005	FHJ8NZM01CR2WA	DHDPS	0.0084	CL0036
005	FHJ8NZM02F2ECG	TetR_N	2.4e-13	CL0123
005	FHJ8NZM02GMHQ0	DUF1472	2.5e-12	\N
005	FHJ8NZM01BF54C	Pterin_bind	9.1e-22	CL0036
005	FHJ8NZM02F3FLQ	DUF1380	5.3e-13	\N
005	FHJ8NZM02H0BLR	TraX	7.3e-13	CL0316
005	FHJ8NZM01B04V0	DUF932	4.6e-13	\N
005	FHJ8NZM02I4XGT	TnpB_IS66	1.6e-08	\N
005	FHJ8NZM02HPCAK	TraC_F_IV	6.9e-08	\N
005	FHJ8NZM01AWFKW	TraF	6.5e-28	CL0172
005	FHJ8NZM01BPW7G	ParBc	2.1e-05	CL0248
005	FHJ8NZM02IPBU8	SSB	8.3e-09	CL0021
005	FHJ8NZM02GJ60C	MFS_1	1.3e-06	CL0015
005	FHJ8NZM01ADDEU	TraH	0.00017	\N
005	FHJ8NZM02J52KH	StbA	0.0048	CL0108
005	FHJ8NZM01C163J	TraK	3.1e-23	\N
005	FHJ8NZM02IYR5U	Peptidase_S9	1.5e-05	CL0028
005	FHJ8NZM01B8Q9R	DUF905	9.5e-36	CL0444
005	FHJ8NZM01BGQVJ	TraK	4.5e-24	\N
005	FHJ8NZM02F6GD2	RepB-RCR_reg	2.7e-19	CL0057
005	FHJ8NZM02GRFGE	APH_6_hur	1.1e-28	CL0016
005	FHJ8NZM02GJYXB	TonB	1.8e-11	CL0428
005	FHJ8NZM01AK4GU	Methyltransf_26	0.0005	CL0063
005	FHJ8NZM02GMOD9	AAA_18	5.2e-05	CL0023
005	FHJ8NZM01BYXN4	RNase_T	0.0003	CL0219
005	FHJ8NZM02HY8UK	TrbI	0.0088	\N
005	FHJ8NZM02F234W	TonB_dep_Rec	1.3e-11	CL0193
005	FHJ8NZM02GRFMG	TraT	3.8e-26	\N
005	FHJ8NZM02H4A63	SSB	4.5e-29	CL0021
005	FHJ8NZM01C0ZW1	DUF2689	1.5e-37	\N
005	FHJ8NZM01BL7QU	TraX	1e-06	CL0316
005	FHJ8NZM01CS1S3	HTH_Tnp_ISL3	3.5e-06	CL0123
005	FHJ8NZM01DHO6V	DUF3646	0.0079	\N
005	FHJ8NZM02GWRDK	NTP_transf_3	2.3e-07	CL0110
005	FHJ8NZM01CK9XN	DUF1281	1.5e-31	\N
005	FHJ8NZM01DF3AU	DUF4113	1.1e-16	\N
005	FHJ8NZM01AM2XY	TraF	2e-08	CL0172
005	FHJ8NZM02JBN0F	MFS_1	2.8e-14	CL0015
005	FHJ8NZM01C5XDC	IncFII_repA	2.7e-08	\N
005	FHJ8NZM02JB5LQ	DDE_Tnp_IS240	1e-27	CL0219
005	FHJ8NZM02I76N7	DDE_Tnp_IS240	5.2e-05	CL0219
005	FHJ8NZM02I0I4O	DUF2318	5.3e-05	\N
005	FHJ8NZM02FMWRM	StbA	1.1e-16	CL0108
005	FHJ8NZM01CL97H	TrwB_AAD_bind	6.2e-08	CL0023
005	FHJ8NZM01CIWSB	TrbC_Ftype	3e-18	\N
005	FHJ8NZM01AQPHZ	DUF258	6.8e-05	CL0023
005	FHJ8NZM02FVA99	PsiA	1.3e-19	\N
005	FHJ8NZM01EBLXT	DUF932	0.00053	\N
005	FHJ8NZM01A304R	Antibiotic_NAT	3.2e-10	\N
005	FHJ8NZM02F6NJ2	DUF772	1.1e-06	\N
005	FHJ8NZM02HI9HA	TraI	4.2e-38	\N
005	FHJ8NZM02GB9WH	ParBc	9.3e-09	CL0248
005	FHJ8NZM01CKU1X	MFS_1	3.7e-09	CL0015
005	FHJ8NZM02G4WS6	TetR_C	2.5e-19	CL0174
005	FHJ8NZM02FLK4Z	TraG_N	1.7e-13	\N
005	FHJ8NZM01CCBE8	HHA	1.8e-07	\N
005	FHJ8NZM01C5VKL	DUF932	3.2e-25	\N
005	FHJ8NZM02H4R5Y	Plasmid_stabil	0.00026	CL0136
005	FHJ8NZM01B8JJD	DUF932	7.9e-08	\N
005	FHJ8NZM01C4SAY	DDE_Tnp_IS240	1.8e-18	CL0219
005	FHJ8NZM01CLHY1	TraH	3.3e-13	\N
005	FHJ8NZM02H3ZEG	Tra_M	4.6e-07	\N
005	FHJ8NZM02GSI0S	HOK_GEF	8.6e-18	\N
005	FHJ8NZM02I3M8I	TraF	2.4e-10	CL0172
005	FHJ8NZM02FTEBT	Phage_integrase	0.00023	CL0382
005	FHJ8NZM01CAPFG	SIMPL	1.2e-09	\N
005	FHJ8NZM01C7HXZ	TraL	6.4e-30	\N
005	FHJ8NZM02JI569	Peptidase_S9	1.1e-08	CL0028
005	FHJ8NZM01CHOG7	HOK_GEF	2.9e-13	\N
005	FHJ8NZM01CYT3V	Plasmid_stab_B	1.4e-17	\N
005	FHJ8NZM01BJSH1	TraC_F_IV	1.2e-13	\N
005	FHJ8NZM02JB1UP	PsiB	2.4e-27	\N
005	FHJ8NZM01AQYCF	AAA_10	0.00038	CL0023
005	FHJ8NZM02JDZH0	DDE_Tnp_1	9.3e-10	CL0219
005	FHJ8NZM01EVNV1	APH	2e-05	CL0016
005	FHJ8NZM02FNQDB	IstB_IS21	1.3e-24	CL0023
005	FHJ8NZM02HOCKR	TraG_N	4.6e-14	\N
005	FHJ8NZM01A8OHC	ABC_tran	2.5e-06	CL0023
005	FHJ8NZM02F4ERC	HTH_21	6.4e-17	CL0123
005	FHJ8NZM01BVLNW	FtsX	1.3e-06	CL0404
005	FHJ8NZM02J5AK5	FinO_N	1.5e-20	\N
005	FHJ8NZM01BQSBA	TraH	1.4e-25	\N
005	FHJ8NZM01CRS6C	DDE_Tnp_1	5.7e-06	CL0219
005	FHJ8NZM01DHF1E	TnpB_IS66	2.3e-32	\N
005	FHJ8NZM01CT9HI	LZ_Tnp_IS66	0.0079	\N
005	FHJ8NZM01E2RMA	DUF932	7.4e-12	\N
005	FHJ8NZM01DT9HU	Methyltransf_26	4.6e-08	CL0063
005	FHJ8NZM01AEM53	Pterin_bind	0.00024	CL0036
005	FHJ8NZM02IP653	TraU	2.9e-16	\N
005	FHJ8NZM02IEI04	HHA	8.5e-05	\N
005	FHJ8NZM02GOHDO	DUF932	3.6e-14	\N
005	FHJ8NZM01CKQ1O	AAA_10	7.7e-05	CL0023
005	FHJ8NZM02GKBEE	Porin_1	6.1e-19	CL0193
005	FHJ8NZM01DTMP1	TraC_F_IV	1.4e-12	\N
005	FHJ8NZM01AVLT3	TrwC	1.6e-05	\N
005	FHJ8NZM02FH98P	TraD_N	6e-09	\N
005	FHJ8NZM02GW34T	Antibiotic_NAT	6.7e-16	\N
005	FHJ8NZM02HQ0BT	FecCD	1.2e-08	CL0142
005	FHJ8NZM02H7WSY	HOK_GEF	3.1e-10	\N
005	FHJ8NZM02JXV98	HOK_GEF	0.00019	\N
005	FHJ8NZM02JURQN	TraG_N	8.1e-16	\N
005	FHJ8NZM02HWC7R	FecCD	1.6e-16	CL0142
005	FHJ8NZM02I4N5U	SNase	4.4e-18	\N
005	FHJ8NZM01A1M8T	TraX	3.7e-14	CL0316
005	FHJ8NZM02HHFJS	Autotransporter	2.5e-08	CL0193
005	FHJ8NZM01AOT7O	DDE_Tnp_IS240	1.1e-28	CL0219
005	FHJ8NZM02GL6HR	PsiA	5.7e-25	\N
005	FHJ8NZM01B4PZV	TraA	4.5e-32	\N
005	FHJ8NZM02JPHMN	FliD_C	1.9e-19	\N
005	FHJ8NZM02IZCNT	DUF2689	1.1e-26	\N
005	FHJ8NZM01CWQ30	IstB_IS21	5.1e-24	CL0023
005	FHJ8NZM01CRWFC	DDE_Tnp_ISL3	2.6e-11	CL0219
005	FHJ8NZM01EHML3	Pterin_bind	1.1e-09	CL0036
005	FHJ8NZM02GNHGI	DUF2689	9e-35	\N
005	FHJ8NZM02FZ3K5	PsiA	5.9e-28	\N
005	FHJ8NZM02HYI02	IstB_IS21	1.6e-29	CL0023
005	FHJ8NZM01C4VVG	Peptidase_S24	0.00034	CL0299
005	FHJ8NZM02HCRM8	TrbC_Ftype	1.4e-24	\N
005	FHJ8NZM01AS0WT	TraG_N	4.6e-13	\N
005	FHJ8NZM02HYMSS	DUF1380	5.2e-20	\N
005	FHJ8NZM01EY2IZ	Beta-lactamase	8.5e-07	CL0013
005	FHJ8NZM02GD5VZ	TraU	2.2e-14	\N
005	FHJ8NZM02F340E	rve	3.6e-09	CL0219
005	FHJ8NZM01DQ3B2	TraA	1.2e-31	\N
005	FHJ8NZM02HSMLW	N6_N4_Mtase	1e-05	CL0063
005	FHJ8NZM02H021K	DUF932	0.0033	\N
005	FHJ8NZM02FTDL3	DDE_Tnp_IS66	7.3e-07	CL0219
005	FHJ8NZM02HLSHY	TraG_N	1.1e-13	\N
005	FHJ8NZM02FX9L5	DUF2726	4.7e-17	CL0236
005	FHJ8NZM01DZCON	DUF3560	1.3e-23	\N
005	FHJ8NZM01CT99V	DUF1380	9.6e-09	\N
005	FHJ8NZM02H9JKU	UvrD_C_2	0.0031	CL0023
005	FHJ8NZM02GVKMC	TraQ	1.9e-13	\N
005	FHJ8NZM02HQ20R	TraQ	6e-39	\N
005	FHJ8NZM01DXP3D	HOK_GEF	5.9e-08	\N
005	FHJ8NZM02IWQSG	SHOCT	0.0015	\N
005	FHJ8NZM01CYHE8	MipZ	3.8e-05	CL0023
005	FHJ8NZM02JSG7J	APH_6_hur	1.3e-23	CL0016
005	FHJ8NZM01BNPP2	TraP	6.2e-31	\N
005	FHJ8NZM01B6VOQ	CbiA	9.4e-12	CL0023
005	FHJ8NZM01E2HWG	DDE_Tnp_1	9e-12	CL0219
005	FHJ8NZM01EHF0L	TrwC	5.1e-25	\N
005	FHJ8NZM02H5A7Y	Abi	8.5e-11	CL0472
005	FHJ8NZM02G401I	TraE	4.3e-30	\N
005	FHJ8NZM02ICOOZ	DUF932	1.9e-26	\N
005	FHJ8NZM01BGW3N	TraG_N	7.3e-12	\N
005	FHJ8NZM02GVC50	MFS_1	4.1e-11	CL0015
005	FHJ8NZM01BBIDN	PapB	1e-26	\N
005	FHJ8NZM02JL76H	Methyltransf_26	0.00046	CL0063
005	FHJ8NZM02HS9SQ	TraU	4e-10	\N
005	FHJ8NZM01AF57J	TrwC	1.8e-25	\N
005	FHJ8NZM02ICHK7	IncFII_repA	2.2e-11	\N
005	FHJ8NZM01D913M	ProQ	8.6e-11	\N
005	FHJ8NZM02GBYS6	TraI	5.2e-38	\N
005	FHJ8NZM01EGOR1	RepA1_leader	2e-13	\N
005	FHJ8NZM02G6KXI	TrwB_AAD_bind	1.7e-19	CL0023
005	FHJ8NZM01CR2B8	FtsX	5.3e-14	CL0404
005	FHJ8NZM01DGVVQ	TonB	1e-10	CL0428
005	FHJ8NZM01C07FO	TrwC	2.5e-22	\N
005	FHJ8NZM01A9PWQ	IncFII_repA	2e-11	\N
005	FHJ8NZM02HVOJY	DUF2726	8.2e-20	CL0236
005	FHJ8NZM02GSJJP	FecCD	2.9e-17	CL0142
005	FHJ8NZM02IJQDW	Phage_integrase	2.5e-05	CL0382
005	FHJ8NZM02IN26W	TrwB_AAD_bind	5e-17	CL0023
005	FHJ8NZM01EJOAY	TraQ	3.3e-26	\N
005	FHJ8NZM02GWFW3	StbA	1.2e-25	CL0108
005	FHJ8NZM02ISWBV	FinO_N	1.6e-24	\N
005	FHJ8NZM02IJ9L8	HTH_Tnp_1	8e-08	CL0123
005	FHJ8NZM02GUETW	PsiA	7e-15	\N
005	FHJ8NZM02IEYXV	DDE_Tnp_1	0.00031	CL0219
005	FHJ8NZM01CPBF4	TraA	2.6e-26	\N
005	FHJ8NZM02FQZY5	Methyltransf_26	0.0016	CL0063
005	FHJ8NZM01ESNFN	APP_E2	0.0078	\N
005	FHJ8NZM01A6NOT	TraT	5.8e-14	\N
005	FHJ8NZM02FT8LS	TrbI	1.2e-08	\N
005	FHJ8NZM02HSVTC	TraG_N	5.5e-14	\N
005	FHJ8NZM01EVAGA	StbA	4.6e-08	CL0108
005	FHJ8NZM01B5FCL	N6_N4_Mtase	5.9e-22	CL0063
005	FHJ8NZM01DZGL5	TraQ	1.3e-09	\N
005	FHJ8NZM02IQ7TW	FtsK_SpoIIIE	0.00011	CL0023
005	FHJ8NZM02HH8FM	Plasmid_stabil	0.00026	CL0136
005	FHJ8NZM02J3JCN	DUF4111	3e-28	\N
005	FHJ8NZM01AI1XD	Peripla_BP_2	0.0015	\N
005	FHJ8NZM01APXN6	AAA_30	2.5e-06	CL0023
005	FHJ8NZM01DE2V9	Antirestrict	0.0007	\N
005	FHJ8NZM02GIN8L	DHFR_1	5.1e-14	CL0387
005	FHJ8NZM01CWY6F	DUF1380	3.4e-09	\N
005	FHJ8NZM02G3X1N	TrwB_AAD_bind	8.6e-27	CL0023
005	FHJ8NZM02J4PIV	DUF932	3.7e-15	\N
005	FHJ8NZM01CRL4Q	CcdA	4.6e-06	CL0057
005	FHJ8NZM01A21XT	TrwC	0.00046	\N
005	FHJ8NZM01EETKR	TraV	1.9e-06	\N
005	FHJ8NZM01DD5HG	TraG_N	1e-11	\N
005	FHJ8NZM02IM2W4	StbA	1.8e-05	CL0108
005	FHJ8NZM02GO71A	DUF3560	8e-31	\N
005	FHJ8NZM01DICU3	Plasmid_stabil	2.2e-08	CL0136
005	FHJ8NZM01ARGJU	TrwC	1e-25	\N
005	FHJ8NZM01EE2B6	TraT	4.5e-06	\N
005	FHJ8NZM02JBG4U	DDE_Tnp_1	1.9e-09	CL0219
005	FHJ8NZM02F00TZ	DDE_Tnp_IS240	1.8e-28	CL0219
005	FHJ8NZM02I7Q6G	TraG_N	5.2e-24	\N
005	FHJ8NZM02GW8TV	TraD_N	6.8e-27	\N
005	FHJ8NZM02H1SFY	DDE_Tnp_IS240	4.2e-26	CL0219
005	FHJ8NZM01B1IC2	DDE_Tnp_1_5	1.6e-29	CL0219
005	FHJ8NZM01EAOIS	SNase	2.3e-16	\N
005	FHJ8NZM01D7LAA	PsiA	3.1e-16	\N
005	FHJ8NZM01BEX77	MFS_2	0.00013	CL0015
005	FHJ8NZM02IJBHM	TraH	6.5e-05	\N
005	FHJ8NZM01E0WEU	IstB_IS21	3.2e-30	CL0023
005	FHJ8NZM02JTNGM	TraD_N	2.4e-07	\N
005	FHJ8NZM02H0NYG	PsiB	2.1e-44	\N
005	FHJ8NZM01AOQHZ	TrwB_AAD_bind	3e-22	CL0023
005	FHJ8NZM01DF6FB	Antirestrict	3.1e-06	\N
005	FHJ8NZM02GO1F9	Replicase	2e-20	CL0243
005	FHJ8NZM02IWUSI	TrbC_Ftype	4.3e-26	\N
005	FHJ8NZM02JMA1E	TraI	5.6e-21	\N
005	FHJ8NZM02G3Y4Z	DUF932	2.1e-09	\N
005	FHJ8NZM01CR84K	TrwB_AAD_bind	3.9e-07	CL0023
005	FHJ8NZM01EU3L2	TraP	1.2e-30	\N
005	FHJ8NZM01CM2OI	ProQ	1.6e-20	\N
005	FHJ8NZM02JWX45	TraQ	1.5e-18	\N
005	FHJ8NZM02JD5D8	TraT	5.3e-28	\N
005	FHJ8NZM02GE8MR	AAA_22	0.0007	CL0023
005	FHJ8NZM01DHZ3S	Phage-MuB_C	0.0032	\N
005	FHJ8NZM01EFQR4	DDE_Tnp_1	9.2e-11	CL0219
005	FHJ8NZM01CDBW7	TraI	3.8e-14	\N
005	FHJ8NZM01B4FI2	DUF1706	7.9e-29	CL0310
005	FHJ8NZM02HJFMH	DUF1380	5.4e-13	\N
005	FHJ8NZM01EAJFQ	DUF977	4e-32	CL0123
005	FHJ8NZM02F9Q53	FecCD	1e-08	CL0142
005	FHJ8NZM02GOX3I	SSB	2.9e-22	CL0021
005	FHJ8NZM01EMIY7	Antibiotic_NAT	1.9e-33	\N
005	FHJ8NZM02ISXO6	DUF2689	1.7e-08	\N
005	FHJ8NZM02JSM0W	Phage_integrase	1.2e-13	CL0382
005	FHJ8NZM01BI3DC	Phage_integr_N2	9e-20	CL0469
005	FHJ8NZM02HAWWI	DHFR_1	2.3e-14	CL0387
005	FHJ8NZM01DBGCI	DUF1706	2.4e-12	CL0310
005	FHJ8NZM02H8BR7	StbA	2.8e-43	CL0108
005	FHJ8NZM02JLO36	TraN	9.8e-11	\N
005	FHJ8NZM01CPYJ2	FtsX	1.5e-06	CL0404
005	FHJ8NZM01C12DC	Phage_lambd_GpG	3.5e-35	\N
005	FHJ8NZM02HRT7X	SNase	6e-05	\N
005	FHJ8NZM01CSE1X	DUF399	3.2e-08	\N
005	FHJ8NZM01CD70A	SHOCT	0.0018	\N
005	FHJ8NZM01CC73A	TraG_N	4.6e-22	\N
005	FHJ8NZM01DTDSR	rve_3	2.8e-09	CL0219
005	FHJ8NZM01C0CWH	Phage_integrase	2.4e-05	CL0382
005	FHJ8NZM01B6GUU	IncFII_repA	1.9e-30	\N
005	FHJ8NZM01B6ZTD	Redoxin	0.0034	CL0172
005	FHJ8NZM02H7HG0	TraU	3.1e-21	\N
005	FHJ8NZM01APX9H	TraH	5.4e-14	\N
005	FHJ8NZM01CI8QV	SHOCT	0.0048	\N
005	FHJ8NZM01CRFO9	AAA_10	0.005	CL0023
005	FHJ8NZM02F1O1Q	PsiB	7e-27	\N
005	FHJ8NZM02FG5Z0	Plug	2e-07	CL0072
005	FHJ8NZM01BLZ2R	Methyltransf_26	1e-07	CL0063
005	FHJ8NZM01COAS2	Methyltransf_26	0.0015	CL0063
005	FHJ8NZM02GN8MG	TraH	1.8e-14	\N
005	FHJ8NZM02JIWIP	DDE_Tnp_1	2.5e-09	CL0219
005	FHJ8NZM02HVDDZ	TraU	1.1e-15	\N
005	FHJ8NZM02GE2ET	DDE_Tnp_IS240	5.1e-24	CL0219
005	FHJ8NZM02G5DJD	TrwC	3.3e-12	\N
005	FHJ8NZM02IBST6	HTH_7	1.3e-09	CL0123
005	FHJ8NZM02H9YIC	DUF3560	0.00021	\N
005	FHJ8NZM01CH138	TraE	1.9e-27	\N
005	FHJ8NZM02H3V85	DUF2689	1.8e-10	\N
005	FHJ8NZM01CHBW7	DUF1281	6.9e-31	\N
005	FHJ8NZM01EFCJ2	TraF	4.3e-27	CL0172
005	FHJ8NZM02FMOS1	StbA	1.3e-09	CL0108
005	FHJ8NZM01C92M5	TraE	6e-27	\N
005	FHJ8NZM01A69U5	FinO_N	6.4e-05	\N
005	FHJ8NZM01EKZV2	DUF1472	3.3e-16	\N
005	FHJ8NZM02GN998	Abhydrolase_1	5.5e-05	CL0028
005	FHJ8NZM02FRKHT	DUF905	5.2e-28	CL0444
005	FHJ8NZM01CQAD6	HHA	4.7e-26	\N
005	FHJ8NZM01EUR1A	Plug	6.6e-06	CL0072
005	FHJ8NZM01DR10G	AAA_10	0.0004	CL0023
005	FHJ8NZM01BD3GW	Multi_Drug_Res	1.5e-28	CL0184
005	FHJ8NZM01D3MS6	PapB	3.8e-08	\N
005	FHJ8NZM02IP7MT	APH	0.0016	CL0016
005	FHJ8NZM01DYW2X	DDE_Tnp_IS240	1.1e-19	CL0219
005	FHJ8NZM01CJY9W	TraU	8.1e-18	\N
005	FHJ8NZM01A7ZQI	AAA_10	2.5e-05	CL0023
005	FHJ8NZM01BVUDU	DDE_Tnp_1	1.4e-10	CL0219
005	FHJ8NZM01A6O2H	Abhydrolase_5	0.0082	CL0028
005	FHJ8NZM02JBMUL	TraU	2e-11	\N
005	FHJ8NZM01E3XYI	Peripla_BP_2	2.2e-05	\N
005	FHJ8NZM01EFXIS	PapB	3.1e-16	\N
005	FHJ8NZM02H9QBW	DinI	8.8e-18	\N
005	FHJ8NZM02IKD8S	DDE_Tnp_IS240	6e-30	CL0219
005	FHJ8NZM01DXRI4	PfkB	2.1e-22	CL0118
005	FHJ8NZM02JAY52	RusA	2.8e-12	\N
005	FHJ8NZM02JZ6QK	ProQ	5.3e-18	\N
005	FHJ8NZM02HMKYK	Beta-lactamase2	3.9e-16	CL0013
005	FHJ8NZM02HHA9U	DDE_Tnp_1	1.1e-05	CL0219
005	FHJ8NZM02HYD4A	APH_6_hur	4.3e-12	CL0016
005	FHJ8NZM01AFQ56	LZ_Tnp_IS66	3.6e-06	\N
005	FHJ8NZM02GA03B	FtsX	1e-16	CL0404
005	FHJ8NZM01CPSMH	Peptidase_S15	1.3e-07	CL0028
005	FHJ8NZM02HYMC9	TraD_N	1.8e-19	\N
005	FHJ8NZM02HS812	TraG_N	0.006	\N
005	FHJ8NZM02G5ZV3	TrwB_AAD_bind	1.6e-31	CL0023
005	FHJ8NZM01EBSPL	TrwB_AAD_bind	1.3e-19	CL0023
005	FHJ8NZM02GBYH8	META	0.0045	CL0116
005	FHJ8NZM02JUAXT	TraE	1.2e-24	\N
005	FHJ8NZM02JGLOY	ABC_tran	5.3e-13	CL0023
005	FHJ8NZM02IS8S7	Pterin_bind	1.4e-18	CL0036
005	FHJ8NZM02HJ4YH	TrbC_Ftype	8.2e-14	\N
005	FHJ8NZM02IF6MW	TraN	5.1e-21	\N
005	FHJ8NZM02G37MX	TraK	1.1e-21	\N
005	FHJ8NZM02J1SMM	DHFR_1	1.4e-06	CL0387
005	FHJ8NZM02GR8W1	DDE_Tnp_IS240	3.2e-17	CL0219
005	FHJ8NZM01BP57C	PsiA	5.2e-33	\N
005	FHJ8NZM02I55MC	TraI	0.0072	\N
005	FHJ8NZM01EF1G9	DUF3560	1.5e-20	\N
005	FHJ8NZM01CYJ8W	DUF932	1.9e-07	\N
005	FHJ8NZM01EPB3I	HTH_38	4.1e-10	CL0123
005	FHJ8NZM02H1252	DUF2689	1.3e-13	\N
005	FHJ8NZM01BBDU7	Pterin_bind	2.7e-06	CL0036
005	FHJ8NZM01EIK8W	DDE_Tnp_1	1.2e-07	CL0219
005	FHJ8NZM02H8IWB	TraI	4e-18	\N
005	FHJ8NZM02JI40F	MFS_1	1.3e-13	CL0015
005	FHJ8NZM02HI9D9	TraA	2.6e-11	\N
005	FHJ8NZM02H4E9U	IncFII_repA	5.2e-26	\N
005	FHJ8NZM01CKBU1	RNase_T	0.0009	CL0219
005	FHJ8NZM01DYVSK	RNase_T	0.0039	CL0219
005	FHJ8NZM02HOM2H	PemK	4.5e-10	\N
005	FHJ8NZM02F2KIJ	CbiA	3.6e-11	CL0023
005	FHJ8NZM01AZG57	HHA	3.1e-28	\N
005	FHJ8NZM01DNFVJ	DUF4113	6.4e-07	\N
005	FHJ8NZM01DQSSN	Chromate_transp	0.00065	\N
005	FHJ8NZM02HRMWP	CALCOCO1	3.7e-06	\N
005	FHJ8NZM02H6GRH	SSB	1.9e-33	CL0021
005	FHJ8NZM02HRKVS	APH_6_hur	1.1e-27	CL0016
005	FHJ8NZM01BMIJT	Tra_M	2.3e-34	\N
005	FHJ8NZM02HNCNH	DUF1380	7.8e-29	\N
005	FHJ8NZM02IIUAH	TraL	1.8e-09	\N
005	FHJ8NZM01AFRLR	MFS_1	1.7e-05	CL0015
005	FHJ8NZM01B5OAG	TraN	4.5e-06	\N
005	FHJ8NZM02IH335	TraT	8.9e-25	\N
005	FHJ8NZM01C7FEI	HHA	9e-30	\N
005	FHJ8NZM01COHRV	DUF3646	0.0066	\N
005	FHJ8NZM02FES2P	HTH_7	1.4e-06	CL0123
005	FHJ8NZM01A2SYY	Multi_Drug_Res	3e-28	CL0184
005	FHJ8NZM02GYGTH	DDE_Tnp_IS240	2e-13	CL0219
005	FHJ8NZM02IEHRF	TraX	3.5e-09	CL0316
005	FHJ8NZM01B9PT7	TrbE	0.00017	\N
005	FHJ8NZM01DY91R	TraT	1.5e-24	\N
005	FHJ8NZM02GDXE5	CbiA	1.1e-09	CL0023
005	FHJ8NZM02I678K	SLT	1.8e-06	CL0037
005	FHJ8NZM01CSE9X	StbA	7.1e-25	CL0108
005	FHJ8NZM02G63D5	CALCOCO1	0.0027	\N
005	FHJ8NZM01ET72E	Plasmid_stab_B	0.0025	\N
005	FHJ8NZM01DK4D2	PsiA	1.2e-24	\N
005	FHJ8NZM01CO0Y0	MFS_1	6.9e-05	CL0015
005	FHJ8NZM02IJZPP	DUF1706	1e-21	CL0310
005	FHJ8NZM02G4QZP	TrwC	4.6e-26	\N
005	FHJ8NZM02J4K7H	TnpB_IS66	2.9e-28	\N
005	FHJ8NZM02GC9OS	Abhydrolase_6	2.1e-05	CL0028
005	FHJ8NZM01CD6E7	Replicase	4.2e-05	CL0243
005	FHJ8NZM01A5LA0	Peripla_BP_2	7.2e-09	\N
005	FHJ8NZM01EN0Z6	DUF1472	3.8e-25	\N
005	FHJ8NZM02IB07X	DUF932	6.5e-27	\N
005	FHJ8NZM01AGW9T	Antirestrict	1.9e-08	\N
005	FHJ8NZM01APHQ0	TraH	1.1e-12	\N
005	FHJ8NZM02F05PH	TraN	1.2e-10	\N
005	FHJ8NZM01E0TOO	TraF	4.4e-11	CL0172
005	FHJ8NZM02HSGAO	TraV	1.7e-14	\N
005	FHJ8NZM02JG3K5	DDE_Tnp_1	2e-08	CL0219
005	FHJ8NZM01C799N	DUF2726	0.00047	CL0236
005	FHJ8NZM02HTLDO	TraU	3.8e-17	\N
005	FHJ8NZM02IHSSV	HTH_23	1.8e-05	CL0123
005	FHJ8NZM02HPXCB	FecCD	1.6e-12	CL0142
005	FHJ8NZM02I2DPC	TonB_dep_Rec	3e-08	CL0193
005	FHJ8NZM01AQIAI	TrwC	1.2e-22	\N
005	FHJ8NZM01BP9G9	TraP	2.3e-41	\N
005	FHJ8NZM02G58W5	DUF932	3e-26	\N
005	FHJ8NZM02GOUVF	Ion_trans	0.0026	CL0030
005	FHJ8NZM01EGPE9	TrwC	0.0002	\N
005	FHJ8NZM01BMJ7R	Plasmid_stabil	3.7e-05	CL0136
005	FHJ8NZM01BENB1	TraW_N	4.6e-05	\N
005	FHJ8NZM02HN975	TraD_N	0.00051	\N
005	FHJ8NZM01DZHBE	TraY	1.8e-15	CL0057
005	FHJ8NZM01EZENH	TraX	0.0076	CL0316
005	FHJ8NZM01B825V	StbA	1.4e-29	CL0108
005	FHJ8NZM01CR1IS	DUF2689	2.2e-22	\N
005	FHJ8NZM01C0D92	DUF4198	0.0044	\N
005	FHJ8NZM01E3GF4	ParBc	2.5e-15	CL0248
005	FHJ8NZM02I4K64	TraV	8e-07	\N
005	FHJ8NZM01CC5S6	SNase	4.3e-14	\N
005	FHJ8NZM01DLQY4	FecCD	7.5e-10	CL0142
005	FHJ8NZM02H53ZQ	TraE	1.9e-13	\N
005	FHJ8NZM01C8QH9	DUF2726	1e-13	CL0236
005	FHJ8NZM02HLWVB	Phage_portal_2	3.6e-16	\N
005	FHJ8NZM01C2NU2	Antirestrict	4.3e-27	\N
005	FHJ8NZM01ECXYT	FecCD	3.1e-25	CL0142
005	FHJ8NZM02GYKST	TraE	1.6e-14	\N
005	FHJ8NZM02FV2GR	FtsX	2.6e-13	CL0404
005	FHJ8NZM02FHKGI	TraF	4.6e-07	CL0172
005	FHJ8NZM01C1PEI	StbA	2.1e-26	CL0108
005	FHJ8NZM01E3YD5	DUF1472	3.6e-25	\N
005	FHJ8NZM02FYPI2	TraC_F_IV	2.5e-06	\N
005	FHJ8NZM02GVFR5	DUF905	2e-27	CL0444
005	FHJ8NZM01C48KD	TraC_F_IV	1.5e-13	\N
005	FHJ8NZM01BXUFC	FinO_N	2.5e-06	\N
005	FHJ8NZM02G7G7K	APH	7.8e-09	CL0016
005	FHJ8NZM02GV5TS	PsiB	2e-44	\N
005	FHJ8NZM01DGK58	TraU	1.1e-10	\N
005	FHJ8NZM01A449R	zf-dskA_traR	7.7e-05	CL0167
005	FHJ8NZM02J5RV3	IstB_IS21	7.9e-15	CL0023
005	FHJ8NZM01BQHPC	DDE_Tnp_1_5	3.5e-31	CL0219
005	FHJ8NZM02IO515	TraN	6e-06	\N
005	FHJ8NZM02FOOXQ	TraH	1.1e-08	\N
005	FHJ8NZM01AXFH5	TraN	8.4e-06	\N
005	FHJ8NZM02H82VY	DUF3560	9.2e-15	\N
005	FHJ8NZM02G94U6	HTH_Tnp_1	0.0035	CL0123
005	FHJ8NZM01AIIMV	TraH	3.3e-06	\N
005	FHJ8NZM02IOOSW	TraT	0.00091	\N
005	FHJ8NZM01B8D4O	TraA	9.1e-14	\N
005	FHJ8NZM02IEU03	AAA_10	0.00038	CL0023
005	FHJ8NZM01AY30X	TraI	6.1e-16	\N
005	FHJ8NZM01B1QT1	DDE_Tnp_1	4e-07	CL0219
005	FHJ8NZM01EM2CU	DUF2689	4e-07	\N
005	FHJ8NZM01DHL8J	IncFII_repA	5.2e-37	\N
005	FHJ8NZM01BCADD	RNase_T	0.0002	CL0219
005	FHJ8NZM02I8WKX	DUF2689	6.8e-35	\N
005	FHJ8NZM02JK0K4	TraI	3.9e-18	\N
005	FHJ8NZM02IND18	TraN	1.2e-17	\N
005	FHJ8NZM02F9XJG	TrwC	2.7e-23	\N
005	FHJ8NZM02IX73Y	PfkB	2.1e-14	CL0118
005	FHJ8NZM02HOH31	DDE_Tnp_IS240	5.8e-31	CL0219
005	FHJ8NZM02F6IXS	Tra_M	1.2e-38	\N
005	FHJ8NZM02H5B25	TraG_N	6.8e-14	\N
005	FHJ8NZM02IOV6X	StbA	1.3e-18	CL0108
005	FHJ8NZM02IGLBC	StbA	0.0021	CL0108
005	FHJ8NZM02JN0EC	ParBc	4.2e-06	CL0248
005	FHJ8NZM02HLBYW	DUF399	8.7e-08	\N
005	FHJ8NZM02HIW5J	TraQ	2.8e-22	\N
005	FHJ8NZM01DQHM8	HOK_GEF	3e-13	\N
005	FHJ8NZM01DCQRB	TraT	2.4e-29	\N
005	FHJ8NZM01C3ROQ	TraE	7.2e-30	\N
005	FHJ8NZM02G11SB	TrbC_Ftype	1.7e-16	\N
005	FHJ8NZM02GTGTY	Tra_M	1.8e-33	\N
005	FHJ8NZM02G7W74	DDE_Tnp_IS66	9.2e-06	CL0219
005	FHJ8NZM02GKQ7R	PemK	2.1e-16	\N
005	FHJ8NZM02IRVTV	TraC_F_IV	2e-06	\N
005	FHJ8NZM02IXBRX	RepA1_leader	1.8e-13	\N
005	FHJ8NZM01BNVD9	TraW_N	5.7e-07	\N
005	FHJ8NZM01EPD2R	Peptidase_S24	1.6e-12	CL0299
005	FHJ8NZM02I9SYX	FinO_N	4.9e-06	\N
005	FHJ8NZM02I1Z8A	TraG_N	3.3e-15	\N
005	FHJ8NZM01BE6L8	PemK	3.1e-16	\N
005	FHJ8NZM02JYVMD	META	0.0044	CL0116
005	FHJ8NZM02IHOPL	Plug	3.3e-07	CL0072
005	FHJ8NZM01EYW0N	DUF824	7.8e-20	\N
005	FHJ8NZM02I9YBY	rve_3	2.3e-06	CL0219
005	FHJ8NZM02HYFHF	TraU	0.0055	\N
005	FHJ8NZM02HY1J5	TonB_dep_Rec	0.00048	CL0193
005	FHJ8NZM01DX0T5	TraC_F_IV	4e-17	\N
005	FHJ8NZM02F3OF4	Replicase	1.3e-26	CL0243
005	FHJ8NZM01A07AY	SNase	2.2e-22	\N
005	FHJ8NZM01BDU0F	SLT	6.8e-20	CL0037
005	FHJ8NZM02G2A8U	Antibiotic_NAT	1.3e-29	\N
005	FHJ8NZM01D1QE1	MFS_1	2.8e-05	CL0015
005	FHJ8NZM02GZIX9	TrbI	5.9e-10	\N
005	FHJ8NZM02JR4EC	APH_6_hur	6.5e-22	CL0016
005	FHJ8NZM01CXEVA	TraW_N	1.3e-11	\N
005	FHJ8NZM01DO5WB	DDE_Tnp_IS240	1.5e-16	CL0219
005	FHJ8NZM01EABXN	TraX	3.7e-09	CL0316
005	FHJ8NZM01DBRAB	FecCD	1.4e-23	CL0142
005	FHJ8NZM01BFSDU	SSB	6.7e-13	CL0021
005	FHJ8NZM02HBSD1	MFS_1	0.0014	CL0015
005	FHJ8NZM02J487V	TrwC	2.2e-05	\N
005	FHJ8NZM01BBZHB	Iron_transport	1.2e-38	\N
005	FHJ8NZM02JISH8	TrwB_AAD_bind	6.8e-14	CL0023
005	FHJ8NZM01DVRNP	StbA	1.4e-22	CL0108
005	FHJ8NZM01AXIE1	DHDPS	3.7e-08	CL0036
005	FHJ8NZM01BUF8L	Abhydrolase_1	0.00018	CL0028
005	FHJ8NZM01E0WDI	IncFII_repA	5.4e-21	\N
005	FHJ8NZM01D0XPU	TonB_2	3.9e-10	CL0428
005	FHJ8NZM01BW2IU	MipZ	0.00022	CL0023
005	FHJ8NZM02G4SFD	DDE_Tnp_IS240	1.4e-16	CL0219
005	FHJ8NZM01D3G9Z	ProQ	2.2e-17	\N
005	FHJ8NZM02G0H72	TraE	2.7e-23	\N
005	FHJ8NZM02IP303	TraH	1.3e-13	\N
005	FHJ8NZM01DPVLU	MFS_1	2.1e-05	CL0015
005	FHJ8NZM02IJO4K	Pterin_bind	1.1e-14	CL0036
005	FHJ8NZM02GGGB0	Chromate_transp	7e-07	\N
005	FHJ8NZM02JQO0J	DHFR_1	4.8e-16	CL0387
005	FHJ8NZM01A5L2H	MFS_1	2.1e-05	CL0015
005	FHJ8NZM01CHGXY	Chromate_transp	1e-06	\N
005	FHJ8NZM02J5SHS	N6_N4_Mtase	5.3e-10	CL0063
005	FHJ8NZM02H1SP1	TraG_N	5.9e-18	\N
005	FHJ8NZM02IF1U5	TrwB_AAD_bind	4.7e-21	CL0023
005	FHJ8NZM01AIGG7	SNase	5.4e-15	\N
005	FHJ8NZM01DQKOV	TraD_N	4.2e-11	\N
005	FHJ8NZM02HM8F4	IncFII_repA	1.6e-32	\N
005	FHJ8NZM02HXAUG	Chromate_transp	1.7e-20	\N
005	FHJ8NZM01B9Y59	Ogr_Delta	8.6e-14	CL0167
005	FHJ8NZM01EZMD8	Beta-lactamase	1.3e-10	CL0013
005	FHJ8NZM02ITYDF	StbA	4.6e-14	CL0108
005	FHJ8NZM01BS1GD	HOK_GEF	1.9e-17	\N
005	FHJ8NZM01B488O	TraY	2e-23	CL0057
005	FHJ8NZM01D7IJL	TrbC_Ftype	1.7e-08	\N
005	FHJ8NZM02GUABE	Beta-lactamase2	8.7e-14	CL0013
005	FHJ8NZM02HVLPU	TraN	3.3e-24	\N
005	FHJ8NZM01BP220	AAA_10	0.0094	CL0023
005	FHJ8NZM01DSU2T	DDE_Tnp_1	1.5e-09	CL0219
005	FHJ8NZM01EHCWN	Plasmid_stabil	0.00014	CL0136
005	FHJ8NZM01AIYKY	DUF3560	7e-23	\N
005	FHJ8NZM02H156C	TrwB_AAD_bind	1.6e-13	CL0023
005	FHJ8NZM02GY8OP	Antitoxin-MazE	0.00024	CL0132
005	FHJ8NZM01CVHED	TraH	3.5e-13	\N
005	FHJ8NZM02F3832	TraT	0.0026	\N
005	FHJ8NZM02IR30J	TraE	6.6e-22	\N
005	FHJ8NZM01D70YM	DDE_Tnp_IS240	8.7e-07	CL0219
005	FHJ8NZM01CD3WW	Phage_integrase	7.3e-07	CL0382
005	FHJ8NZM01EBPUV	Multi_Drug_Res	3.4e-14	CL0184
005	FHJ8NZM02I8ZRD	TraQ	4.5e-23	\N
005	FHJ8NZM01BCGWQ	Methyltransf_26	6.7e-05	CL0063
005	FHJ8NZM02IROPK	TraQ	3.1e-15	\N
005	FHJ8NZM01DLKW3	DUF2726	2.5e-17	CL0236
005	FHJ8NZM02GS2SP	TraF	0.00048	CL0172
005	FHJ8NZM02F26UK	TonB_dep_Rec	1.7e-14	CL0193
005	FHJ8NZM02GKGVV	AAA_30	4.6e-08	CL0023
005	FHJ8NZM02F030I	RepB-RCR_reg	8.7e-22	CL0057
005	FHJ8NZM01BR21E	Plasmid_stab_B	1.7e-30	\N
005	FHJ8NZM01CYWP7	TraF	1.6e-07	CL0172
005	FHJ8NZM01DZHPM	DDE_Tnp_IS240	1.8e-10	CL0219
005	FHJ8NZM02GFOHH	TraG_N	1.4e-12	\N
005	FHJ8NZM02IZ4FY	CcdB	8e-29	\N
005	FHJ8NZM01D16FP	TraU	2.7e-08	\N
005	FHJ8NZM01BZCRE	RNase_T	9.1e-05	CL0219
005	FHJ8NZM01B53LQ	Tra_M	3.5e-38	\N
005	FHJ8NZM01DZU2S	HOK_GEF	3.1e-10	\N
005	FHJ8NZM01CGJ45	TraU	7.9e-19	\N
005	FHJ8NZM02I2U9S	TraT	1.8e-29	\N
005	FHJ8NZM02GIFLP	DDE_Tnp_1	1.4e-11	CL0219
005	FHJ8NZM01DQ3F5	FinO_N	2.5e-06	\N
005	FHJ8NZM02G787U	TraK	1.8e-09	\N
005	FHJ8NZM02HTYOQ	TraL	8e-18	\N
005	FHJ8NZM01B0OV2	DDE_Tnp_IS240	2.5e-16	CL0219
005	FHJ8NZM01CHJAR	StbA	4.5e-28	CL0108
005	FHJ8NZM02F0VW3	IMS	2.8e-15	\N
005	FHJ8NZM01BXTDR	TrbE	9e-09	\N
005	FHJ8NZM02IL2QR	TraC_F_IV	2e-07	\N
005	FHJ8NZM01AIXMH	Antirestrict	1.6e-18	\N
005	FHJ8NZM02JSOVR	TraL	1.7e-12	\N
005	FHJ8NZM01B0TPT	TraN	9.2e-29	\N
005	FHJ8NZM02GLDVE	TraH	3.8e-34	\N
005	FHJ8NZM02HDVYE	TrwB_AAD_bind	4.4e-22	CL0023
005	FHJ8NZM01B8NYK	YHS	8.6e-16	CL0175
005	FHJ8NZM02HYOU8	DDE_Tnp_1_6	1.1e-17	CL0219
005	FHJ8NZM01BCHBQ	Chromate_transp	2.7e-27	\N
005	FHJ8NZM02HE9JH	TraG_N	5.5e-14	\N
005	FHJ8NZM02J5ZOU	UNC-50	0.0096	\N
005	FHJ8NZM02JMROP	SLT	2.9e-16	CL0037
005	FHJ8NZM01B4C73	TraT	6.3e-16	\N
005	FHJ8NZM01C7JG0	TraQ	0.0081	\N
005	FHJ8NZM01EHZTV	SSB	7.5e-11	CL0021
005	FHJ8NZM01CQ5FZ	TraK	8.4e-20	\N
005	FHJ8NZM02JD8AG	TraQ	6e-29	\N
005	FHJ8NZM02F6LTE	AAA_10	2.5e-05	CL0023
005	FHJ8NZM02FUO3U	Methyltransf_26	0.0065	CL0063
005	FHJ8NZM01B0U2N	Beta-lactamase	1.9e-09	CL0013
005	FHJ8NZM01DZ4R5	StbA	3.8e-18	CL0108
005	FHJ8NZM02G52NS	DUF1602	7.5e-12	\N
005	FHJ8NZM01DFMTI	Plasmid_stab_B	1e-11	\N
005	FHJ8NZM02IUFG0	PemK	6.3e-12	\N
005	FHJ8NZM02GSLTH	DUF2689	9.4e-23	\N
005	FHJ8NZM01D2YZU	FtsX	0.0048	CL0404
005	FHJ8NZM02FIIWR	zf-dskA_traR	7.4e-06	CL0167
005	FHJ8NZM02JA0AG	Plug	1.2e-11	CL0072
005	FHJ8NZM01DWXAC	Tra_M	2.3e-25	\N
005	FHJ8NZM01CFIOA	TraD_N	2.8e-08	\N
005	FHJ8NZM01BML5C	TraY	2.2e-20	CL0057
005	FHJ8NZM02F2EVK	DUF4113	4e-20	\N
005	FHJ8NZM02H89ZA	HOK_GEF	3.3e-13	\N
005	FHJ8NZM02JFAHN	TetR_N	1.3e-17	CL0123
005	FHJ8NZM02FP00N	DDE_Tnp_1	6.4e-06	CL0219
005	FHJ8NZM01C8HED	Antirestrict	3.5e-15	\N
005	FHJ8NZM01CXYXR	DUF1380	3e-18	\N
005	FHJ8NZM02H21NF	StbA	5.8e-19	CL0108
005	FHJ8NZM01CHZDV	FecCD	0.0012	CL0142
005	FHJ8NZM01EJGMS	ProQ	1.3e-14	\N
005	FHJ8NZM01BD5PE	FecCD	1.6e-21	CL0142
005	FHJ8NZM01A9M8N	TraG_N	6e-08	\N
005	FHJ8NZM02HD0CO	PsiA	4.3e-34	\N
005	FHJ8NZM02GATGH	DDE_Tnp_Tn3	0.0085	\N
005	FHJ8NZM01C9751	EamA	2.1e-09	CL0184
005	FHJ8NZM01AJJKS	DUF3883	1.3e-21	\N
005	FHJ8NZM01CON21	IstB_IS21	4.6e-27	CL0023
005	FHJ8NZM01BS1MZ	TrbI_Ftype	1.2e-17	\N
005	FHJ8NZM01DU7FZ	FinO_N	0.0003	\N
005	FHJ8NZM01DLTVL	IncFII_repA	8.4e-24	\N
005	FHJ8NZM02G43J2	DUF932	4.5e-14	\N
005	FHJ8NZM02IYVJL	TraX	1.6e-07	CL0316
005	FHJ8NZM01AEWHP	Beta-lactamase2	1.9e-14	CL0013
005	FHJ8NZM01B8IBM	TraW_N	1.4e-11	\N
005	FHJ8NZM01B8A0B	TraX	9.5e-18	CL0316
005	FHJ8NZM01AWH20	Peptidase_S24	4.7e-15	CL0299
005	FHJ8NZM02GO5XA	TraY	2.6e-18	CL0057
005	FHJ8NZM01DP5GM	ProQ	5.4e-08	\N
005	FHJ8NZM01EKJ7P	TraA	8.9e-26	\N
005	FHJ8NZM01AZGDM	TraT	8.2e-24	\N
005	FHJ8NZM02HGGXS	HHA	1.2e-08	\N
005	FHJ8NZM02GAK8O	HOK_GEF	3.3e-10	\N
005	FHJ8NZM01EJ7MY	DUF399	1.9e-15	\N
005	FHJ8NZM01C64W7	IstB_IS21	1.6e-23	CL0023
005	FHJ8NZM02GR7E2	rve_3	3.8e-07	CL0219
005	FHJ8NZM01DBZYH	TraG_N	1.4e-14	\N
005	FHJ8NZM01BIR4F	MFS_1	4.8e-06	CL0015
005	FHJ8NZM01ARMA2	CHGN	0.0076	CL0110
005	FHJ8NZM01EF7Y2	TraA	4e-06	\N
005	FHJ8NZM02I2RRG	ProQ	2.7e-11	\N
005	FHJ8NZM02HX0IB	rve	0.0028	CL0219
005	FHJ8NZM01E1JGL	TraL	1.2e-14	\N
005	FHJ8NZM01E2H9U	rve	1.8e-12	CL0219
005	FHJ8NZM01BF15P	TraI	2.2e-21	\N
005	FHJ8NZM01DE6UG	TraE	6.9e-28	\N
005	FHJ8NZM01DQ2S7	TraX	0.00012	CL0316
005	FHJ8NZM02F3O8N	StbA	5.3e-37	CL0108
005	FHJ8NZM01DPVH2	Hydrolase_4	2.2e-08	CL0028
005	FHJ8NZM01DCAIF	TrwB_AAD_bind	2.1e-18	CL0023
005	FHJ8NZM02HOBSQ	DUF2726	5.1e-17	CL0236
005	FHJ8NZM01B1MSL	TraF	5.4e-26	CL0172
005	FHJ8NZM02FV0QJ	TrbE	2.4e-15	\N
005	FHJ8NZM01CPRB1	TonB_dep_Rec	1.1e-11	CL0193
005	FHJ8NZM01APGLR	MacB_PCD	0.0065	\N
005	FHJ8NZM02JKTDC	TraX	4.5e-24	CL0316
005	FHJ8NZM01B0WWS	TraH	1e-36	\N
005	FHJ8NZM01BLB1X	IncFII_repA	1.2e-25	\N
005	FHJ8NZM02H6O1O	FinO_N	9.5e-12	\N
005	FHJ8NZM02HH7LV	FtsX	0.0035	CL0404
005	FHJ8NZM02JPKQI	rve_3	2.8e-09	CL0219
005	FHJ8NZM01DKEKI	RepA1_leader	2e-13	\N
005	FHJ8NZM02HPKWQ	FinO_N	8.4e-20	\N
005	FHJ8NZM01EPXSN	TraA	6.3e-06	\N
005	FHJ8NZM02G8PMV	FtsX	6.2e-07	CL0404
005	FHJ8NZM01EL142	Replicase	8.9e-25	CL0243
005	FHJ8NZM01AHZZV	AAA_10	0.006	CL0023
005	FHJ8NZM01C7CVC	Phage_integrase	4.1e-09	CL0382
005	FHJ8NZM02JJCDH	MacB_PCD	0.0014	\N
005	FHJ8NZM02FG1YB	Antirestrict	6.6e-07	\N
005	FHJ8NZM01DBRCU	TraK	4.3e-21	\N
005	FHJ8NZM02GTVSF	ABC_tran	5.6e-13	CL0023
005	FHJ8NZM02GQ86J	TrwC	2.3e-19	\N
005	FHJ8NZM01EF0MO	PsiB	1.7e-25	\N
005	FHJ8NZM02GJS15	PsiB	1e-17	\N
005	FHJ8NZM02H0S0E	MFS_2	0.00023	CL0015
005	FHJ8NZM02F41NZ	TraG_N	4.6e-13	\N
005	FHJ8NZM01CJL2W	Chromate_transp	3e-12	\N
005	FHJ8NZM01DXO4G	N6_N4_Mtase	2.7e-05	CL0063
005	FHJ8NZM01B2T7L	TraD_N	4.8e-28	\N
005	FHJ8NZM02H6XU2	TraX	5.2e-21	CL0316
005	FHJ8NZM01CSONU	Glycos_transf_2	3.1e-14	CL0110
005	FHJ8NZM02GFS0K	Plasmid_stabil	1.2e-10	CL0136
005	FHJ8NZM02F72JH	TrbE	2.2e-28	\N
005	FHJ8NZM01B8BYB	IncFII_repA	7.2e-10	\N
005	FHJ8NZM02GF5M7	HTH_7	3e-05	CL0123
005	FHJ8NZM02HQWLI	DDE_Tnp_IS66	6.3e-21	CL0219
005	FHJ8NZM02I9LKC	TraW_N	1.4e-11	\N
005	FHJ8NZM01CHPOI	AAA_10	0.0003	CL0023
005	FHJ8NZM01DNUEX	IstB_IS21	7.3e-25	CL0023
005	FHJ8NZM02HWRAW	TraN	1.7e-10	\N
005	FHJ8NZM02GBDS5	TraC_F_IV	1.6e-11	\N
005	FHJ8NZM01D4F2E	TraE	1.4e-28	\N
005	FHJ8NZM02HFSDQ	TraX	2.7e-24	CL0316
005	FHJ8NZM01BLOCS	HTH_21	2.1e-13	CL0123
005	FHJ8NZM01D7OPN	TraT	1.2e-26	\N
005	FHJ8NZM01D1X4J	Abhydrolase_1	1.8e-05	CL0028
005	FHJ8NZM01EQUNU	TraY	3.1e-05	CL0057
005	FHJ8NZM02ITPWV	Peripla_BP_2	0.0026	\N
005	FHJ8NZM01B11YG	DUF3560	1e-18	\N
005	FHJ8NZM02JR0KJ	TraP	3.5e-38	\N
005	FHJ8NZM02FTMJI	TraE	1e-09	\N
005	FHJ8NZM01DLA3N	StbA	3.2e-17	CL0108
005	FHJ8NZM02JSTSK	TraU	4e-13	\N
005	FHJ8NZM01DIHMT	TnpB_IS66	4.5e-06	\N
005	FHJ8NZM02I9MGU	RepB-RCR_reg	2.4e-15	CL0057
005	FHJ8NZM01CBN29	DDE_Tnp_1	2.3e-06	CL0219
005	FHJ8NZM02GX8MM	TraN	5.8e-06	\N
005	FHJ8NZM01EWX9W	TraQ	1.5e-16	\N
005	FHJ8NZM02J4LDF	TrwB_AAD_bind	5.3e-23	CL0023
005	FHJ8NZM01EZVD5	DDE_Tnp_ISL3	9.7e-05	CL0219
005	FHJ8NZM01BBM54	TrbI_Ftype	1.8e-22	\N
005	FHJ8NZM02FGBW6	TraU	2.2e-22	\N
005	FHJ8NZM02HDT52	DDE_Tnp_IS240	1.8e-28	CL0219
005	FHJ8NZM01EAARO	TraU	1.3e-19	\N
005	FHJ8NZM02GV1DF	StbA	1.8e-30	CL0108
005	FHJ8NZM01EDEDV	Ion_trans	0.0034	CL0030
005	FHJ8NZM01DD6ZM	TrwB_AAD_bind	2.1e-25	CL0023
005	FHJ8NZM01D9440	DDE_Tnp_IS240	1.8e-08	CL0219
005	FHJ8NZM01A9AOT	Plug	3e-10	CL0072
005	FHJ8NZM01A71P8	DUF932	2.1e-28	\N
005	FHJ8NZM01DVAKS	Pterin_bind	9.6e-12	CL0036
005	FHJ8NZM01APCG1	DUF1472	2.1e-13	\N
005	FHJ8NZM01DWMRH	Chromate_transp	5.1e-27	\N
005	FHJ8NZM01C5PVZ	TonB_dep_Rec	2.3e-05	CL0193
005	FHJ8NZM02JC3JP	TrwC	1.6e-14	\N
005	FHJ8NZM02JT5BE	Phage_integrase	1.7e-08	CL0382
005	FHJ8NZM02FJSS2	StbA	2.1e-10	CL0108
005	FHJ8NZM02IQURO	TraP	1.8e-41	\N
005	FHJ8NZM01A4CG1	ProQ	1.2e-21	\N
005	FHJ8NZM02JKDVT	TrbI	7.4e-10	\N
005	FHJ8NZM01DR2IS	TraP	6.5e-23	\N
005	FHJ8NZM02JYPEV	Antirestrict	2e-08	\N
005	FHJ8NZM02FM8OP	APH_6_hur	3.2e-19	CL0016
005	FHJ8NZM01DTWSG	TraV	4.5e-17	\N
005	FHJ8NZM01BUOI9	DDE_Tnp_ISL3	5.4e-06	CL0219
005	FHJ8NZM02HSASY	APH	0.00026	CL0016
005	FHJ8NZM02ILZTA	RepA1_leader	2.1e-13	\N
005	FHJ8NZM02FRVGU	Pterin_bind	0.00043	CL0036
005	FHJ8NZM02IST26	TrwB_AAD_bind	2.3e-20	CL0023
005	FHJ8NZM02IY5OG	TnpB_IS66	5.4e-20	\N
005	FHJ8NZM02FFVVT	TraH	1.2e-12	\N
005	FHJ8NZM01CUZEH	DDE_Tnp_IS66_C	1.1e-20	\N
005	FHJ8NZM02HXKII	Tra_M	0.0013	\N
005	FHJ8NZM01DAHQ8	SLT	0.00017	CL0037
005	FHJ8NZM02GRCAJ	TraH	2.6e-14	\N
005	FHJ8NZM02G1CR2	N6_N4_Mtase	2.2e-05	CL0063
005	FHJ8NZM01CKG7B	DUF932	1.8e-05	\N
005	FHJ8NZM01A935E	TraY	6.3e-23	CL0057
005	FHJ8NZM02GKDEF	Methyltransf_26	0.0053	CL0063
005	FHJ8NZM02IG1HO	DUF1472	2.2e-13	\N
005	FHJ8NZM02H3VHQ	TraH	9.1e-20	\N
005	FHJ8NZM01AE9UR	Redoxin	9.5e-07	CL0172
005	FHJ8NZM02IRRCC	Chromate_transp	1.7e-20	\N
005	FHJ8NZM02JU9NB	TraK	1.3e-23	\N
005	FHJ8NZM02JH14U	EIID-AGA	0.0049	\N
005	FHJ8NZM01E29WC	DUF772	4.6e-14	\N
005	FHJ8NZM01CKQ2U	TraI	1.2e-35	\N
005	FHJ8NZM01CEN5L	PriCT_1	1.6e-05	\N
005	FHJ8NZM01DC4KZ	DUF3883	6.3e-21	\N
005	FHJ8NZM01DHX1L	Phage_integrase	7.9e-12	CL0382
005	FHJ8NZM01CQK84	SSB	4.6e-12	CL0021
005	FHJ8NZM02IF6TH	TrwB_AAD_bind	2.8e-21	CL0023
005	FHJ8NZM01A8443	Beta-lactamase2	1.6e-12	CL0013
005	FHJ8NZM02HG1SY	Ion_trans	0.0049	CL0030
005	FHJ8NZM02JI8K0	Peripla_BP_2	0.00052	\N
005	FHJ8NZM01BRR2V	PsiA	1.8e-10	\N
005	FHJ8NZM01D5CQ4	IMS	4.1e-07	\N
005	FHJ8NZM01DXUEH	DUF3560	2.3e-31	\N
005	FHJ8NZM01CTTSW	IncFII_repA	8.4e-24	\N
005	FHJ8NZM01EWH0I	TraN	4.7e-21	\N
005	FHJ8NZM01BXOTI	TraT	7.3e-11	\N
005	FHJ8NZM01CESYB	IstB_IS21	2.6e-28	CL0023
005	FHJ8NZM02JI9QC	N6_N4_Mtase	2.1e-05	CL0063
005	FHJ8NZM02I5Y9K	TraU	4e-15	\N
005	FHJ8NZM01ETQFH	Plasmid_stab_B	9.6e-09	\N
005	FHJ8NZM02GK5W6	DUF2689	3.6e-34	\N
005	FHJ8NZM01AEXE3	TraV	5e-11	\N
005	FHJ8NZM01ELTY8	DUF3560	1.6e-23	\N
005	FHJ8NZM02HQE59	Plasmid_stabil	1.1e-10	CL0136
005	FHJ8NZM01CZK3L	TraH	1.5e-17	\N
005	FHJ8NZM01DSXP5	TraK	5.5e-23	\N
005	FHJ8NZM01BQNSA	HTH_Tnp_1	0.00022	CL0123
005	FHJ8NZM01CFXKD	Abi	2.4e-12	CL0472
005	FHJ8NZM02I9YQU	Phage-MuB_C	0.0047	\N
005	FHJ8NZM01B0FQ5	Tra_M	4.4e-16	\N
005	FHJ8NZM02HMKVE	TraD_N	4e-08	\N
005	FHJ8NZM02GFP7V	Antibiotic_NAT	3e-22	\N
005	FHJ8NZM01CIQ6N	ParBc	1.6e-08	CL0248
005	FHJ8NZM01BKYGY	TraA	5.8e-14	\N
005	FHJ8NZM02IB04K	TraL	5.9e-10	\N
005	FHJ8NZM01CFHPA	TraE	2.1e-23	\N
005	FHJ8NZM02HIL2G	DUF932	9.9e-11	\N
005	FHJ8NZM01BTDBH	TraQ	6.7e-36	\N
005	FHJ8NZM01EHI2A	TraG_N	6.9e-14	\N
005	FHJ8NZM01BJWLI	DUF399	8.9e-13	\N
005	FHJ8NZM01EY2UM	DUF2318	1.3e-12	\N
005	FHJ8NZM02GCCE5	Antirestrict	3.5e-22	\N
005	FHJ8NZM01DSDEY	TraK	9.5e-24	\N
005	FHJ8NZM01DH6NW	DinI	2.6e-26	\N
005	FHJ8NZM01C8CVP	Phage_integrase	5.1e-07	CL0382
005	FHJ8NZM02IXOA3	StbA	4.7e-23	CL0108
005	FHJ8NZM02H1JAB	PsiB	3.3e-42	\N
005	FHJ8NZM01AWOC8	MFS_1	0.00013	CL0015
005	FHJ8NZM01BQUQJ	SLT	1.1e-16	CL0037
005	FHJ8NZM02HYVHP	TraQ	1e-15	\N
005	FHJ8NZM02H9LVR	TraU	6.1e-17	\N
005	FHJ8NZM01D9LZY	zf-dskA_traR	1.6e-13	CL0167
005	FHJ8NZM02H8GA9	ProQ	2.4e-06	\N
005	FHJ8NZM02GIKU0	TrwC	1.1e-26	\N
005	FHJ8NZM01CWQ2B	DUF932	9.4e-11	\N
005	FHJ8NZM02F7V2B	RNase_T	8.3e-06	CL0219
005	FHJ8NZM02IN1X6	DDE_Tnp_1_5	2.5e-30	CL0219
005	FHJ8NZM02G7NNT	DDE_Tnp_IS240	5.6e-14	CL0219
005	FHJ8NZM01A42W5	MFS_1	2e-05	CL0015
005	FHJ8NZM02JZH3D	DUF772	3.3e-07	\N
005	FHJ8NZM02JKJQZ	DDE_Tnp_1_4	8.1e-07	CL0219
005	FHJ8NZM01BLGCF	DDE_Tnp_1	3.3e-10	CL0219
005	FHJ8NZM02FY5KC	Plasmid_stab_B	2.9e-25	\N
005	FHJ8NZM01COQUN	TraL	3.4e-25	\N
005	FHJ8NZM02GT0QV	DUF1706	2.4e-25	CL0310
005	FHJ8NZM01DDBSO	TraV	1.3e-07	\N
005	FHJ8NZM02FFT1X	TraE	6.9e-11	\N
005	FHJ8NZM02GWIPM	DUF4111	5.1e-11	\N
005	FHJ8NZM01C5K2O	TraH	5.7e-11	\N
005	FHJ8NZM02I35WC	TrwC	1.7e-17	\N
005	FHJ8NZM01AZN50	PsiA	1.1e-14	\N
005	FHJ8NZM02H2K7J	RHH_1	6e-05	CL0057
005	FHJ8NZM01C08WW	TraH	2.6e-10	\N
005	FHJ8NZM02GUEP8	TrwB_AAD_bind	3.1e-09	CL0023
005	FHJ8NZM02FYMGT	DDE_Tnp_1_4	0.0002	CL0219
005	FHJ8NZM01CKGOK	TraV	5.6e-11	\N
005	FHJ8NZM01CGZXS	DUF905	3.8e-29	CL0444
005	FHJ8NZM02I2315	IMS	3.9e-05	\N
005	FHJ8NZM01BE9N4	IstB_IS21	2.7e-27	CL0023
005	FHJ8NZM02F3Z96	TraG_N	0.0029	\N
005	FHJ8NZM01DPCXX	DUF399	0.0014	\N
005	FHJ8NZM01B5T53	TraG_N	9e-17	\N
005	FHJ8NZM02GSJXD	TrwB_AAD_bind	1.9e-20	CL0023
005	FHJ8NZM02HNQ9R	FinO_N	1.7e-24	\N
005	FHJ8NZM02HWX48	ProQ	0.0078	\N
005	FHJ8NZM01C6JHW	Peptidase_S9	1.4e-08	CL0028
005	FHJ8NZM02JDG8E	TraG_N	0.0057	\N
005	FHJ8NZM01BNRDR	DUF905	0.0014	CL0444
005	FHJ8NZM01BBJRZ	Peptidase_S9	9.3e-09	CL0028
005	FHJ8NZM02IAU31	TraA	1.2e-15	\N
005	FHJ8NZM01CNBBC	DDE_Tnp_IS240	1.4e-17	CL0219
005	FHJ8NZM02INO3Q	Hydrolase_4	2.7e-09	CL0028
005	FHJ8NZM02IYQK4	HTH_Tnp_1	5.8e-10	CL0123
005	FHJ8NZM02G4CPB	AAA_10	2.6e-07	CL0023
005	FHJ8NZM02JHE56	DUF932	8.9e-27	\N
005	FHJ8NZM01CH75I	N6_N4_Mtase	7.3e-05	CL0063
005	FHJ8NZM01D0V6B	DUF4113	9.6e-20	\N
005	FHJ8NZM01BT4FR	TraG_N	4.9e-05	\N
005	FHJ8NZM02HC328	TraQ	8.2e-20	\N
005	FHJ8NZM02GNHMB	IncFII_repA	1.1e-16	\N
005	FHJ8NZM02GYXDJ	TraT	4.4e-13	\N
005	FHJ8NZM01AE83O	rve_3	1.1e-08	CL0219
005	FHJ8NZM02HJVDV	TraF	1.7e-09	CL0172
005	FHJ8NZM02IA76G	StbA	1.5e-42	CL0108
005	FHJ8NZM01CRLL8	Peptidase_S24	0.0021	CL0299
005	FHJ8NZM02JAOTZ	TrwB_AAD_bind	9.7e-21	CL0023
005	FHJ8NZM02FLNQW	TraK	4.4e-06	\N
005	FHJ8NZM02GEWZU	DDE_Tnp_1_4	0.0026	CL0219
005	FHJ8NZM01EH4FW	TraA	2.2e-29	\N
005	FHJ8NZM01APC0H	Abhydrolase_1	0.0002	CL0028
005	FHJ8NZM01B5VFE	APH_6_hur	1.8e-22	CL0016
005	FHJ8NZM01BKI1I	Hydrolase_4	3.3e-09	CL0028
005	FHJ8NZM01AEIEV	Beta-lactamase	1.7e-11	CL0013
005	FHJ8NZM02GQLU3	DDE_Tnp_1_6	7.7e-12	CL0219
005	FHJ8NZM01CQBER	TraP	1.7e-26	\N
005	FHJ8NZM02G389C	TrwB_AAD_bind	2.6e-32	CL0023
005	FHJ8NZM01CUZIB	AAA_18	4.6e-05	CL0023
005	FHJ8NZM01BHQEQ	IMS	1e-06	\N
005	FHJ8NZM02GF2X3	TraC_F_IV	2.1e-10	\N
005	FHJ8NZM02G70LZ	Collar	2.1e-16	\N
005	FHJ8NZM01BUF53	HTH_21	3.3e-17	CL0123
005	FHJ8NZM02JQW3X	IstB_IS21	5e-32	CL0023
005	FHJ8NZM02IZ4R8	Abi	9.4e-11	CL0472
005	FHJ8NZM02GOIEZ	StbA	1.1e-05	CL0108
005	FHJ8NZM02HHG7S	TrwC	5.6e-14	\N
005	FHJ8NZM01DFO5R	TraE	6.3e-27	\N
005	FHJ8NZM02I3D19	TraI	2.2e-21	\N
005	FHJ8NZM02HKK8Q	DDE_Tnp_IS66	2.9e-18	CL0219
005	FHJ8NZM02HKBR1	SLT	3e-12	CL0037
005	FHJ8NZM02FF5LK	TraU	2.2e-22	\N
005	FHJ8NZM01A8BB0	TraE	3.9e-22	\N
005	FHJ8NZM02IRRRM	Plasmid_stab_B	3.4e-24	\N
005	FHJ8NZM02FJLBB	RrnaAD	0.00018	CL0063
005	FHJ8NZM02I0JLZ	TrwC	7.8e-26	\N
005	FHJ8NZM01EU82W	TrbI_Ftype	3.2e-19	\N
005	FHJ8NZM01A2HG2	Tra_M	1.3e-14	\N
005	FHJ8NZM02G7D78	TraF	1.2e-23	CL0172
005	FHJ8NZM02JBJ2B	DUF4113	3.9e-21	\N
005	FHJ8NZM01BTAZF	TraK	2e-20	\N
005	FHJ8NZM02JGV3T	DDE_Tnp_IS240	1.1e-07	CL0219
005	FHJ8NZM01AZUVS	StbA	2.3e-31	CL0108
005	FHJ8NZM01DH5BX	TrwC	2.5e-22	\N
005	FHJ8NZM01EF9HG	TraY	9.4e-18	CL0057
005	FHJ8NZM02H5TWQ	DDE_Tnp_IS240	7.4e-10	CL0219
005	FHJ8NZM01DWS32	IMS	3.9e-15	\N
005	FHJ8NZM01CDMYI	HTH_7	3.3e-07	CL0123
005	FHJ8NZM01BJ57U	TraD_N	0.00046	\N
005	FHJ8NZM02GJZO3	TraU	7.4e-20	\N
005	FHJ8NZM01BIQ38	DUF1380	1e-39	\N
005	FHJ8NZM02HF5ZL	FinO_N	6.8e-05	\N
005	FHJ8NZM01DVXBI	DDE_Tnp_1_5	3.6e-18	CL0219
005	FHJ8NZM02G5O6D	DDE_Tnp_1	2.1e-12	CL0219
005	FHJ8NZM01E0JJO	TraX	0.0003	CL0316
005	FHJ8NZM01E2WUB	DUF399	1.9e-11	\N
005	FHJ8NZM02IZ0W2	Tra_M	1.2e-21	\N
005	FHJ8NZM01BNI3Y	TrbI	2.5e-13	\N
005	FHJ8NZM02I5DVU	TraI	1.7e-09	\N
005	FHJ8NZM01BYGD0	MFS_1	1.7e-12	CL0015
005	FHJ8NZM02JD5GB	StbA	7.4e-30	CL0108
005	FHJ8NZM01CN2WK	TraQ	9.6e-20	\N
005	FHJ8NZM01EMQHC	TraF	0.0043	CL0172
005	FHJ8NZM01D8KBG	DDE_Tnp_1	6.8e-10	CL0219
005	FHJ8NZM01CQURT	N6_N4_Mtase	1.3e-05	CL0063
005	FHJ8NZM01BW5X1	Phage_integrase	0.0077	CL0382
005	FHJ8NZM01DUYF7	TnpB_IS66	1.4e-30	\N
005	FHJ8NZM01CMNAM	TonB_dep_Rec	0.00036	CL0193
005	FHJ8NZM02IIPRJ	HOK_GEF	7.3e-12	\N
005	FHJ8NZM01CURWK	DUF1380	1.6e-21	\N
005	FHJ8NZM01AHJO9	TraV	1.1e-13	\N
005	FHJ8NZM02GJN6M	Plug	4.5e-06	CL0072
005	FHJ8NZM02HWVR4	TraX	2.3e-05	CL0316
005	FHJ8NZM01ED56A	TraN	1.3e-22	\N
005	FHJ8NZM01EFQ58	APH	0.00047	CL0016
005	FHJ8NZM01CITEW	Beta-lactamase2	1e-14	CL0013
005	FHJ8NZM01CHL1M	AAA_30	1.4e-08	CL0023
005	FHJ8NZM02J08HI	Peptidase_S24	7.1e-16	CL0299
005	FHJ8NZM01A0KIC	StbA	9.2e-12	CL0108
005	FHJ8NZM01B9P6O	StbA	1.6e-05	CL0108
005	FHJ8NZM02HOLWQ	Multi_Drug_Res	0.0047	CL0184
005	FHJ8NZM01B1HWI	MipZ	0.0031	CL0023
005	FHJ8NZM02FF66F	IncFII_repA	9.2e-10	\N
005	FHJ8NZM02F9VPG	TrwB_AAD_bind	8.4e-13	CL0023
005	FHJ8NZM01AOQFF	TraP	2e-35	\N
005	FHJ8NZM02FZAXO	SNase	8.4e-15	\N
005	FHJ8NZM02I4AHF	AAA_10	1.3e-11	CL0023
005	FHJ8NZM01BVMDB	TraA	5.1e-17	\N
005	FHJ8NZM02F2MMF	TraF	1.3e-11	CL0172
005	FHJ8NZM01CHV6A	Phage_integrase	2e-17	CL0382
005	FHJ8NZM01DJKJU	Beta-lactamase2	3.4e-13	CL0013
005	FHJ8NZM02IC3MT	SHOCT	0.003	\N
005	FHJ8NZM01DXP9V	HHA	1.1e-21	\N
005	FHJ8NZM01DNELH	HOK_GEF	7.2e-13	\N
005	FHJ8NZM01CVP5S	TraK	1.2e-20	\N
005	FHJ8NZM02HS4MS	TraH	2.4e-18	\N
005	FHJ8NZM02J1RQ0	TraF	1.5e-08	CL0172
005	FHJ8NZM02JEPUK	rve_3	8.1e-07	CL0219
005	FHJ8NZM01ED3VE	FtsX	1.3e-13	CL0404
005	FHJ8NZM02HC042	PsiA	5.5e-25	\N
005	FHJ8NZM01DAUXN	DHFR_1	1.9e-07	CL0387
005	FHJ8NZM01EJGKH	DUF2726	3.7e-11	CL0236
005	FHJ8NZM02IADOV	RepB-RCR_reg	4.4e-29	CL0057
005	FHJ8NZM02H2KGY	ProQ	2.1e-08	\N
005	FHJ8NZM02GF2A6	ProQ	2.7e-21	\N
005	FHJ8NZM02H4Q01	DDE_Tnp_1	3.1e-11	CL0219
005	FHJ8NZM01CWIJ8	Phage_integrase	1.8e-08	CL0382
005	FHJ8NZM02F5MSH	TraV	9e-19	\N
005	FHJ8NZM02G508K	TrwC	1.5e-24	\N
005	FHJ8NZM01CISFD	DUF2786	3.5e-10	\N
005	FHJ8NZM02H1UNA	TrbC_Ftype	0.0013	\N
005	FHJ8NZM02GQZJ8	ParBc	7.9e-05	CL0248
005	FHJ8NZM02I48U1	TraU	1.8e-13	\N
005	FHJ8NZM01ED8DC	Antibiotic_NAT	3e-32	\N
005	FHJ8NZM01BOTVE	TraC_F_IV	5e-11	\N
005	FHJ8NZM01CDD0A	N6_N4_Mtase	0.0075	CL0063
005	FHJ8NZM01AVUS3	TraC_F_IV	2.7e-12	\N
005	FHJ8NZM01AMBB3	DUF1380	3.5e-05	\N
005	FHJ8NZM01EAKHZ	HTH_7	1.3e-11	CL0123
005	FHJ8NZM02G1FO0	DDE_Tnp_IS66	7.2e-22	CL0219
005	FHJ8NZM01AC369	rve	6.5e-09	CL0219
005	FHJ8NZM01AD381	Plasmid_stab_B	4.1e-05	\N
005	FHJ8NZM02FYWOF	TraT	1.7e-23	\N
005	FHJ8NZM01AODVK	TraE	6.7e-12	\N
005	FHJ8NZM01ECYBT	TrbC_Ftype	8.6e-17	\N
005	FHJ8NZM02ISQMP	MFS_1	5.8e-13	CL0015
005	FHJ8NZM02FFWD8	DUF1327	2.1e-23	\N
005	FHJ8NZM01C7WIK	DUF3883	5.6e-19	\N
005	FHJ8NZM01EHD5W	TraU	2.8e-16	\N
005	FHJ8NZM02G1F6E	RepB-RCR_reg	1.3e-07	CL0057
005	FHJ8NZM02IDB8O	DUF1380	1.4e-20	\N
005	FHJ8NZM01B3RT1	Transketolase_N	2.9e-39	CL0254
005	FHJ8NZM01DHIYM	TrwB_AAD_bind	3.9e-23	CL0023
005	FHJ8NZM02F6PIW	TraC_F_IV	1.9e-06	\N
005	FHJ8NZM01DD178	TraK	2.7e-13	\N
005	FHJ8NZM01ENIR8	Antirestrict	0.00014	\N
005	FHJ8NZM01CD579	AAA_30	6.6e-15	CL0023
005	FHJ8NZM01EF845	TraT	6.4e-28	\N
005	FHJ8NZM02GNKD4	DUF2726	2.2e-11	CL0236
005	FHJ8NZM01A6Z9Z	TraC_F_IV	3.1e-08	\N
005	FHJ8NZM01DU35A	StbA	1.1e-15	CL0108
005	FHJ8NZM02HUX3R	DUF2689	2.3e-44	\N
005	FHJ8NZM01AOKUO	MFS_1	0.00023	CL0015
005	FHJ8NZM02I7KL6	Amidinotransf	8e-15	CL0197
005	FHJ8NZM02GDW55	FtsX	8.1e-05	CL0404
005	FHJ8NZM02GGJIT	DUF932	3.2e-25	\N
005	FHJ8NZM02JYBTF	PemK	2.7e-11	\N
005	FHJ8NZM02IJ7HL	TraH	5e-14	\N
005	FHJ8NZM01BIZS1	FtsX	5.1e-08	CL0404
005	FHJ8NZM01AZDQ1	rve_3	2.4e-09	CL0219
005	FHJ8NZM02GV9KY	TrwC	7.5e-20	\N
005	FHJ8NZM01B9MVQ	DDE_Tnp_IS240	2.9e-09	CL0219
005	FHJ8NZM01BFMI1	RepB-RCR_reg	2.4e-18	CL0057
005	FHJ8NZM01A1DCG	DUF932	1.2e-24	\N
005	FHJ8NZM01CNRCB	Peptidase_S9	1.3e-08	CL0028
005	FHJ8NZM02JIWC2	TrbE	4.1e-08	\N
005	FHJ8NZM01ETJPO	DUF3560	0.00014	\N
005	FHJ8NZM02I58SL	Hydrolase_4	2.1e-08	CL0028
005	FHJ8NZM01DP17R	HTH_7	1.4e-09	CL0123
005	FHJ8NZM02FW8JR	TraD_N	3e-17	\N
005	FHJ8NZM02JUO74	TraV	1.4e-13	\N
005	FHJ8NZM02H5N69	zf-dskA_traR	2.6e-13	CL0167
005	FHJ8NZM01DFM4A	RepB-RCR_reg	2.4e-18	CL0057
005	FHJ8NZM01C67PZ	Antibiotic_NAT	4.8e-07	\N
005	FHJ8NZM01CWF3U	DUF3560	6.2e-20	\N
005	FHJ8NZM02IXKZV	HOK_GEF	1.8e-06	\N
005	FHJ8NZM01BEKR7	CcdB	2e-19	\N
005	FHJ8NZM01CN9AX	TraX	4e-16	CL0316
005	FHJ8NZM02GK3PQ	IncFII_repA	1.6e-15	\N
005	FHJ8NZM02FQC4D	DUF1472	2.3e-13	\N
005	FHJ8NZM01C6V7M	StbA	7.4e-23	CL0108
005	FHJ8NZM02IZEDQ	DDE_Tnp_IS240	6.4e-07	CL0219
005	FHJ8NZM02HDA78	TraF	3.3e-17	CL0172
005	FHJ8NZM02H82H8	Tra_M	2.5e-09	\N
005	FHJ8NZM02IZ3UL	MFS_1	4e-05	CL0015
005	FHJ8NZM01EJLUM	AAA_30	5.6e-11	CL0023
005	FHJ8NZM02JFYQW	MacB_PCD	2.5e-10	\N
005	FHJ8NZM01D8FFC	TrbI	8e-11	\N
005	FHJ8NZM01D530J	DUF2726	1.7e-17	CL0236
005	FHJ8NZM01B1Y0X	DDE_Tnp_IS66	2.8e-23	CL0219
005	FHJ8NZM02I88HR	Plug	7.4e-06	CL0072
005	FHJ8NZM01BZI32	ProQ	2.2e-22	\N
005	FHJ8NZM01A2CN9	HOK_GEF	1.1e-10	\N
005	FHJ8NZM02JFPFQ	IstB_IS21	3.9e-11	CL0023
005	FHJ8NZM02HVY8O	APH_6_hur	1.2e-27	CL0016
005	FHJ8NZM01AFPQU	ABC_tran	1.4e-12	CL0023
005	FHJ8NZM02FQ2SG	TraT	3.3e-13	\N
005	FHJ8NZM01AJS4M	Phage_integr_N2	2.4e-29	CL0469
005	FHJ8NZM02IOR29	PapB	1.2e-20	\N
005	FHJ8NZM02G21V1	FinO_N	1.7e-24	\N
005	FHJ8NZM02I1LSG	TraU	6.8e-16	\N
005	FHJ8NZM01CJ6RZ	TraV	2.2e-17	\N
005	FHJ8NZM02HLXUY	TraN	1.7e-08	\N
005	FHJ8NZM01BKLO8	DDE_Tnp_1_5	2.3e-27	CL0219
005	FHJ8NZM02HMZSC	TrwC	1.7e-21	\N
005	FHJ8NZM02H7YFL	UvrD_C_2	0.002	CL0023
005	FHJ8NZM01C6NSF	DUF1472	3e-16	\N
005	FHJ8NZM01A883G	IstB_IS21	1.2e-16	CL0023
005	FHJ8NZM02I60EM	rve_3	2.5e-09	CL0219
005	FHJ8NZM01CYUE2	TraA	4.5e-15	\N
005	FHJ8NZM02I5MP3	TraD_N	0.00046	\N
005	FHJ8NZM02J46OK	Usher	1.3e-25	CL0193
005	FHJ8NZM01AXI47	TraT	6.3e-21	\N
005	FHJ8NZM01CM3LW	SNase	1.2e-19	\N
005	FHJ8NZM01ERKX3	SLT	4.3e-08	CL0037
005	FHJ8NZM02HME2T	DUF2726	1.5e-15	CL0236
005	FHJ8NZM01EEC0W	TraX	2e-13	CL0316
005	FHJ8NZM02H0F7Z	TraH	1.1e-17	\N
005	FHJ8NZM01E0RAN	TrwB_AAD_bind	2.1e-19	CL0023
005	FHJ8NZM02F17RM	DUF932	3.2e-14	\N
005	FHJ8NZM01BNUNV	TrwC	1.5e-24	\N
005	FHJ8NZM02HFU4F	AAA_10	3e-06	CL0023
005	FHJ8NZM01EQWWI	DinI	7e-15	\N
005	FHJ8NZM02HUKZY	DDE_Tnp_ISL3	5.3e-12	CL0219
005	FHJ8NZM01E1H9R	Plug	3.9e-07	CL0072
005	FHJ8NZM01C7H9M	Plug	5.4e-16	CL0072
005	FHJ8NZM01D0YB3	TrwB_AAD_bind	2.6e-20	CL0023
005	FHJ8NZM02GEDDU	Tir_receptor_M	0.008	\N
005	FHJ8NZM01EBSDJ	TraU	6.3e-17	\N
005	FHJ8NZM01ENH56	N6_N4_Mtase	3.8e-05	CL0063
005	FHJ8NZM02GWVYF	TraQ	7.4e-38	\N
005	FHJ8NZM02H2M0O	IstB_IS21	8.5e-29	CL0023
005	FHJ8NZM02FKZXV	DUF2689	7.6e-08	\N
[truncated: 99,887 more rows]
